# Supplementary material for: (1S,3R,8R,11S)-2,2-Dichloro-3,7,7,10-tetra­methyl­tricyclo­[6.4.0.01,3]dodec-9-en-11-ol
Source: Acta Crystallogr Sect E Struct Rep Online. 2011 Feb 12;67(Pt 3):o615. doi: 10.1107/S1600536811004788 (PMC3052100; doi:10.1107/S1600536811004788)
Supplement: Supplementary file 2 [file e-67-0o615-Isup2.hkl]

#
# h,k,l, Fc-squared, Fo-squared, sigma(Fo-squared) and status flag
#
data_I
_shelx_title ' C16H24OCl2Berraho_0m in P3(2)'
_shelx_refln_list_code          4
_shelx_F_calc_maximum       69.76
_exptl_crystal_F_000       486.00
_reflns_d_resolution_high  0.8004
 
loop_
 _symmetry_equiv_pos_as_xyz
 'x, y, z'
 '-y, x-y, z+2/3'
 '-x+y, -x, z+1/3'
 
_cell_length_a    13.2323
_cell_length_b    13.2323
_cell_length_c     7.9807
_cell_angle_alpha  90.000
_cell_angle_beta   90.000
_cell_angle_gamma 120.000
 
_shelx_F_squared_multiplier     1.000
 
loop_
 _refln_index_h
 _refln_index_k
 _refln_index_l
 _refln_F_squared_calc
 _refln_F_squared_meas
 _refln_F_squared_sigma
 _refln_observed_status
  -5   3  -9        0.38        0.58      0.58 o
   2   3  -9       42.51       49.45      1.83 o
   3   3  -9       16.35       21.08      1.16 o
  -7   4  -9       26.40       25.20      1.08 o
  -6   4  -9       25.28       20.39      0.87 o
  -5   4  -9        2.34        0.40      0.63 o
  -4   4  -9       52.22       46.05      1.39 o
   0   4  -9      130.58      123.11      3.80 o
   1   4  -9       19.73       19.96      1.21 o
   2   4  -9       87.22       94.46      2.18 o
   3   4  -9        7.10        6.61      0.66 o
  -6   5  -9       23.53       20.52      0.88 o
  -5   5  -9       13.49       10.96      0.94 o
  -4   5  -9       26.27       25.28      0.90 o
  -3   5  -9       11.16       11.94      0.68 o
  -2   5  -9        0.75        0.69      0.55 o
  -1   5  -9        2.74        0.58      0.63 o
   0   5  -9        1.80       -0.43      0.76 o
   1   5  -9       29.17       30.21      1.28 o
  -6   6  -9       22.38       21.82      1.41 o
  -5   6  -9       24.66       26.02      1.05 o
  -4   6  -9       63.57       60.31      1.28 o
  -3   6  -9       21.73       22.11      0.98 o
  -2   6  -9        6.10        2.92      0.46 o
  -1   6  -9        5.94        2.16      0.49 o
   0   6  -9       47.57       45.08      1.39 o
  -4   7  -9        2.45        1.16      0.49 o
  -3   7  -9       10.65        7.59      0.58 o
  -5   3  -8       29.62       26.31      1.21 o
   2   3  -8       16.62       12.71      0.90 o
   3   3  -8       11.63        9.81      0.60 o
  -7   4  -8       87.05       83.28      2.04 o
  -6   4  -8        8.16        6.84      0.49 o
  -5   4  -8        6.71        3.04      0.63 o
  -4   4  -8       23.94       28.64      1.16 o
   1   4  -8       43.40       42.38      1.61 o
   2   4  -8       13.15       10.17      0.71 o
   3   4  -8       83.01       80.06      1.96 o
   4   4  -8        1.66        3.12      0.66 o
  -9   5  -8       67.43       81.22      2.10 o
  -8   5  -8       37.76       36.59      1.32 o
  -7   5  -8       93.75       88.92      2.17 o
  -6   5  -8        6.10        4.65      0.50 o
  -5   5  -8       88.42       89.95      2.91 o
  -4   5  -8       70.79       60.54      1.47 o
  -3   5  -8      124.04      130.16      3.13 o
  -2   5  -8       41.72       41.12      0.86 o
  -1   5  -8       55.13       51.51      1.83 o
   0   5  -8       15.91       19.64      1.59 o
   1   5  -8       22.24       20.99      0.88 o
   2   5  -8       18.15       10.38      1.86 o
   3   5  -8       62.29       63.85      1.80 o
   4   5  -8        8.39       10.36      0.82 o
  -9   6  -8       13.07       17.09      1.48 o
  -8   6  -8        3.49        4.15      0.66 o
  -7   6  -8       90.34      100.06      2.84 o
  -6   6  -8       45.94       42.83      1.27 o
  -5   6  -8        2.60        0.94      0.76 o
  -4   6  -8        0.06       -0.35      0.35 o
  -3   6  -8       72.60       72.60      1.39 o
  -2   6  -8       36.46       33.85      1.04 o
  -1   6  -8       42.68       45.25      2.10 o
   0   6  -8        7.75        6.55      1.16 o
   1   6  -8       73.15       70.02      1.82 o
   2   6  -8       54.00       51.69      2.15 o
   3   6  -8       85.49       86.77      3.04 o
  -9   7  -8       47.74       47.66      2.10 o
  -8   7  -8       19.43       21.22      0.90 o
  -7   7  -8       10.27       10.68      0.57 o
  -6   7  -8       43.52       40.44      1.06 o
  -5   7  -8      113.12      125.71      2.80 o
  -4   7  -8       50.48       52.76      1.45 o
  -3   7  -8        9.13       11.75      0.82 o
  -2   7  -8        3.08        2.05      0.67 o
  -1   7  -8       31.31       25.14      1.06 o
   0   7  -8        2.16        1.29      0.58 o
   1   7  -8        6.25        4.22      0.72 o
   2   7  -8        8.28        7.16      1.03 o
  -9   8  -8        0.14       -0.94      0.94 o
  -8   8  -8        4.48        5.21      0.65 o
  -7   8  -8        7.78        6.05      0.69 o
  -6   8  -8        3.05        3.76      0.57 o
  -5   8  -8       17.22       16.11      1.25 o
  -4   8  -8       15.92       16.64      0.90 o
  -3   8  -8       31.75       29.92      1.14 o
  -2   8  -8       18.42       15.88      1.01 o
  -1   8  -8       32.11       29.99      1.32 o
   0   8  -8        6.71        6.85      1.03 o
   1   8  -8       14.22       11.86      1.16 o
  -8   9  -8       47.29       55.19      1.95 o
  -7   9  -8       16.44       13.38      0.98 o
  -6   9  -8       13.34        9.76      0.73 o
  -5   9  -8        9.30        7.70      0.94 o
  -4   9  -8       11.82        8.53      0.71 o
  -3   9  -8        2.43        2.85      0.62 o
  -2   9  -8        6.69        5.10      1.03 o
  -1   9  -8       34.85       33.16      1.88 o
  -5   3  -7       68.29       63.50      2.10 o
   2   3  -7      194.53      206.97      5.82 o
   3   3  -7      121.94      134.03      2.80 o
  -7   4  -7      108.64      104.86      2.29 o
  -6   4  -7       39.44       43.83      1.66 o
  -5   4  -7      110.10       98.23      2.95 o
  -4   4  -7       26.34       24.77      1.10 o
   1   4  -7       20.92       19.18      1.77 o
   2   4  -7       48.47       54.24      1.95 o
   3   4  -7       97.06       97.02      2.20 o
   4   4  -7       23.50       19.98      1.04 o
  -9   5  -7       15.63       11.26      0.86 o
  -8   5  -7      128.10      131.23      2.93 o
  -7   5  -7       15.55       15.02      0.88 o
  -6   5  -7      117.85      117.82      3.60 o
  -5   5  -7        3.27        3.45      0.63 o
  -4   5  -7      123.30      126.49      2.61 o
  -3   5  -7        4.80        4.24      0.39 o
  -2   5  -7      139.97      148.16      3.40 o
  -1   5  -7       62.39       55.13      1.28 o
   0   5  -7      193.84      171.05      3.40 o
   1   5  -7       10.86       10.63      0.69 o
   2   5  -7      132.01      140.01      2.94 o
   3   5  -7        2.54        0.23      1.01 o
   4   5  -7       98.31       93.29      2.32 o
   5   5  -7       38.55       46.45      2.10 o
 -11   6  -7        5.42        2.42      0.94 o
 -10   6  -7        9.20       10.25      1.12 o
  -9   6  -7      205.80      223.11      4.60 o
  -8   6  -7      184.98      200.98      6.40 o
  -7   6  -7       20.49       16.07      0.90 o
  -6   6  -7       11.11       11.08      0.66 o
  -5   6  -7       78.49       79.66      2.51 o
  -4   6  -7       49.95       38.99      1.60 o
  -3   6  -7      134.03      115.04      1.99 o
  -2   6  -7        6.53        4.09      0.43 o
  -1   6  -7       48.89       40.18      1.14 o
   0   6  -7       13.44       14.38      0.83 o
   1   6  -7        7.99        7.38      0.63 o
   2   6  -7       41.09       50.61      2.06 o
   3   6  -7        9.65        7.70      0.75 o
   4   6  -7        3.40        2.77      0.94 o
   5   6  -7       14.45       15.26      1.52 o
 -11   7  -7        4.53        5.06      1.03 o
 -10   7  -7        2.62        1.97      0.94 o
  -9   7  -7        5.42        2.95      0.94 o
  -8   7  -7      198.93      222.75      4.62 o
  -7   7  -7       69.26       63.64      1.36 o
  -6   7  -7       26.55       24.00      0.78 o
  -5   7  -7        2.06       -0.78      1.15 o
  -4   7  -7      179.33      191.24      3.88 o
  -3   7  -7       73.47       76.25      1.82 o
  -2   7  -7       19.37       15.34      0.87 o
  -1   7  -7      188.00      204.24      4.22 o
   0   7  -7      269.82      295.88      5.85 o
   1   7  -7       28.92       34.23      1.28 o
   2   7  -7       23.98       23.27      1.57 o
   3   7  -7       75.22       71.91      2.77 o
   4   7  -7       10.85        9.67      1.16 o
 -11   8  -7       30.08       30.83      1.97 o
 -10   8  -7       56.87       57.82      2.51 o
  -9   8  -7       14.93       11.01      0.81 o
  -8   8  -7       14.42       14.04      1.17 o
  -7   8  -7       72.29       75.05      1.88 o
  -6   8  -7        3.13        5.11      0.57 o
  -5   8  -7       29.88       31.46      1.57 o
  -4   8  -7       11.90       10.84      0.66 o
  -3   8  -7       23.14       24.87      2.17 o
  -2   8  -7        9.41        6.43      1.03 o
  -1   8  -7       42.17       39.44      1.39 o
   0   8  -7       20.86       23.67      1.18 o
   1   8  -7        7.70        9.04      1.12 o
   2   8  -7       22.33       25.19      1.79 o
   3   8  -7       20.11       20.72      1.70 o
 -11   9  -7       41.17       35.67      2.19 o
 -10   9  -7        9.05        5.37      1.12 o
  -9   9  -7       18.06       14.68      1.52 o
  -8   9  -7      147.21      146.79      3.27 o
  -7   9  -7       26.78       20.59      1.08 o
  -6   9  -7       83.20       89.77      2.20 o
  -5   9  -7       41.94       40.10      1.92 o
  -4   9  -7      121.92      113.78      2.58 o
  -3   9  -7       41.64       40.25      1.39 o
  -2   9  -7       98.21      106.81      2.58 o
  -1   9  -7       57.41       66.77      2.64 o
   0   9  -7       55.96       57.41      2.42 o
   1   9  -7       41.49       40.45      2.10 o
   2   9  -7        2.86        1.07      1.03 o
 -10  10  -7       80.36       90.71      3.54 o
  -9  10  -7       32.15       33.16      2.06 o
  -8  10  -7        7.02        4.74      1.07 o
  -7  10  -7       47.82       38.53      2.01 o
  -6  10  -7       20.23       20.94      1.75 o
  -5  10  -7        1.09       -0.72      0.90 o
  -4  10  -7        6.93        5.64      1.03 o
  -3  10  -7        3.05       -0.49      0.85 o
  -2  10  -7       29.56       34.50      2.01 o
  -1  10  -7       25.59       22.69      1.79 o
   0  10  -7       57.93       58.85      2.60 o
  -9  11  -7       35.96       38.22      2.33 o
  -8  11  -7       31.21       33.12      2.01 o
  -7  11  -7       27.24       26.63      1.79 o
  -6  11  -7       23.45       21.35      1.83 o
  -5  11  -7       15.33       13.65      1.34 o
  -4  11  -7       40.31       47.61      2.37 o
  -3  11  -7       39.01       37.50      2.10 o
  -2  11  -7       18.99       18.97      1.79 o
  -5   3  -6        6.82        4.30      0.54 o
   2   3  -6       81.86       85.34      2.55 o
   3   3  -6      132.16      123.09      2.56 o
  -7   4  -6       66.79       70.51      1.70 o
  -6   4  -6       14.71       14.41      0.67 o
  -5   4  -6      422.98      362.39     10.07 o
  -4   4  -6      287.07      274.56      5.28 o
   0   4  -6      362.17      374.34     10.56 o
   1   4  -6      268.33      252.39      4.87 o
   2   4  -6       33.43       30.81      1.86 o
   3   4  -6       14.39       11.51      0.73 o
   4   4  -6      327.48      349.44      6.66 o
  -9   5  -6       29.52       33.66      1.27 o
  -8   5  -6       26.55       26.60      1.06 o
  -7   5  -6       22.13       19.76      0.85 o
  -6   5  -6       50.05       44.93      1.63 o
  -5   5  -6      120.29      128.08      3.80 o
  -4   5  -6       62.18       56.22      1.34 o
  -3   5  -6      371.56      386.39      7.61 o
  -2   5  -6      151.62      156.87      3.09 o
  -1   5  -6        3.15        3.01      0.33 o
   0   5  -6      165.86      155.45      3.05 o
   1   5  -6       15.13       17.59      1.21 o
   2   5  -6       41.81       40.70      1.18 o
   3   5  -6      110.92      107.32      2.45 o
   4   5  -6        5.88        6.57      0.64 o
   5   5  -6       62.48       57.19      2.28 o
 -11   6  -6       40.11       42.29      2.01 o
 -10   6  -6        0.19       -0.76      0.76 o
  -9   6  -6       15.11       10.09      0.74 o
  -8   6  -6       46.52       39.76      1.81 o
  -7   6  -6       41.17       41.51      1.23 o
  -6   6  -6       88.22       75.22      1.80 o
  -5   6  -6       45.95       44.48      1.75 o
  -4   6  -6      103.10       95.93      2.24 o
  -3   6  -6       70.14       61.78      1.42 o
  -2   6  -6      128.83      150.47      3.38 o
  -1   6  -6      104.45       96.68      2.14 o
   0   6  -6      302.19      310.32      5.96 o
   1   6  -6       31.87       39.14      1.79 o
   2   6  -6        0.40       -0.13      0.72 o
   3   6  -6       20.05       21.37      1.08 o
   4   6  -6        9.48        9.04      0.98 o
   5   6  -6       25.47       25.60      1.66 o
   6   6  -6       11.69       12.26      1.25 o
 -13   7  -6       16.19       14.28      1.48 o
 -12   7  -6        8.43        8.77      1.16 o
 -11   7  -6       26.44       22.11      1.61 o
 -10   7  -6      216.02      198.56      5.95 o
  -9   7  -6       21.06       24.48      1.61 o
  -8   7  -6      107.73      107.41      2.16 o
  -7   7  -6        9.91        6.83      0.61 o
  -6   7  -6       79.23       89.71      1.70 o
  -5   7  -6       31.00       27.43      1.30 o
  -4   7  -6       91.56       73.77      1.74 o
  -3   7  -6       35.56       38.54      1.07 o
  -2   7  -6       20.93       18.43      0.84 o
  -1   7  -6       85.10       94.22      2.24 o
   0   7  -6      228.57      233.83      4.68 o
   1   7  -6      239.35      250.78      5.44 o
   2   7  -6        4.29        2.78      0.60 o
   3   7  -6       39.01       48.06      2.15 o
   4   7  -6      111.74      117.60      3.89 o
   5   7  -6       32.73       40.14      2.15 o
   6   7  -6       39.53       41.22      2.33 o
 -13   8  -6       38.04       38.13      2.24 o
 -12   8  -6       24.86       27.88      1.92 o
 -11   8  -6       15.88       13.29      1.25 o
 -10   8  -6       77.70       76.43      3.00 o
  -9   8  -6       77.32       70.62      1.87 o
  -8   8  -6       65.14       58.93      1.63 o
  -7   8  -6       13.36        9.36      0.94 o
  -6   8  -6      152.00      137.44      2.94 o
  -5   8  -6       76.85       85.88      2.86 o
  -4   8  -6      118.47      118.54      2.55 o
  -3   8  -6       51.73       48.24      1.38 o
  -2   8  -6       36.62       36.88      1.22 o
  -1   8  -6       60.91       62.21      1.69 o
   0   8  -6       34.86       37.97      1.31 o
   1   8  -6       36.93       34.05      1.83 o
   2   8  -6       59.99       58.80      2.37 o
   3   8  -6        3.65        1.48      0.98 o
   4   8  -6       67.61       78.13      3.04 o
   5   8  -6        8.38       11.23      1.43 o
 -12   9  -6       23.13       21.12      1.75 o
 -11   9  -6       12.47        9.80      1.21 o
 -10   9  -6       56.99       45.96      2.33 o
  -9   9  -6        0.53       -0.54      0.90 o
  -8   9  -6       31.77       31.65      1.26 o
  -7   9  -6      147.11      149.61      3.89 o
  -6   9  -6       29.77       27.35      1.17 o
  -5   9  -6       77.90       78.05      1.93 o
  -4   9  -6      131.93      135.19      4.12 o
  -3   9  -6       16.26       14.44      1.36 o
  -2   9  -6       36.10       42.61      1.39 o
  -1   9  -6      135.24      125.66      3.98 o
   0   9  -6       14.92       13.16      1.34 o
   1   9  -6       23.39       22.73      1.61 o
   2   9  -6        5.45        4.30      0.98 o
   3   9  -6       26.26       26.04      2.01 o
 -12  10  -6       36.54       42.74      2.28 o
 -11  10  -6        0.27       -0.40      0.94 o
 -10  10  -6       92.15       96.57      3.49 o
  -9  10  -6      162.30      175.06      5.46 o
  -8  10  -6       37.30       38.49      1.97 o
  -7  10  -6       40.79       43.99      2.06 o
  -6  10  -6       92.75       91.60      3.22 o
  -5  10  -6       31.44       26.00      1.70 o
  -4  10  -6        1.24        0.72      0.81 o
  -3  10  -6        8.83        6.40      0.98 o
  -2  10  -6       84.33       84.76      3.00 o
  -1  10  -6       10.48        6.85      1.03 o
   0  10  -6       74.55       90.66      3.22 o
   1  10  -6       36.33       40.10      2.19 o
   2  10  -6       14.52       13.74      1.43 o
 -11  11  -6       16.84       19.87      1.79 o
 -10  11  -6       15.94       17.14      1.75 o
  -9  11  -6       43.41       38.75      2.10 o
  -8  11  -6      125.29      146.33      4.65 o
  -7  11  -6       13.19       13.16      1.21 o
  -6  11  -6        6.18        2.86      1.03 o
  -5  11  -6      121.06      137.43      4.48 o
  -4  11  -6        5.55        5.68      1.07 o
  -3  11  -6       28.98       27.39      1.83 o
  -2  11  -6       18.36       21.30      1.79 o
  -1  11  -6       84.55       89.72      3.36 o
   0  11  -6       15.83       16.69      1.52 o
 -10  12  -6       15.94       20.45      1.83 o
  -9  12  -6        8.74        9.44      1.21 o
  -8  12  -6       34.35       35.26      2.06 o
  -7  12  -6       30.48       36.78      2.06 o
  -6  12  -6       12.79       10.61      1.21 o
  -5  12  -6       26.05       21.97      2.01 o
  -4  12  -6       10.55        7.38      1.16 o
  -3  12  -6       31.42       36.52      2.19 o
  -2  12  -6       92.13       98.63      3.62 o
  -8  13  -6       17.93       19.91      1.79 o
  -7  13  -6       14.41       13.60      1.39 o
  -6  13  -6        1.81        0.54      1.03 o
  -5  13  -6       15.08       10.29      1.39 o
  -5   3  -5      416.31      406.82     11.95 o
  -4   3  -5      192.01      208.81      5.80 o
   1   3  -5      629.16      628.65     17.18 o
   2   3  -5       92.92      105.91      2.18 o
   3   3  -5       37.11       29.20      0.96 o
  -7   4  -5      177.99      188.14      3.83 o
  -6   4  -5      692.79      747.39     14.57 o
  -5   4  -5       68.04       55.12      1.32 o
  -4   4  -5       47.95       58.41      1.25 o
  -3   4  -5      669.72      666.09     12.53 o
   0   4  -5      180.73      172.33      3.39 o
   1   4  -5      434.54      440.37      8.20 o
   2   4  -5      106.60      112.03      2.33 o
   3   4  -5        0.22       -0.19      0.39 o
   4   4  -5      112.43      108.60      2.40 o
  -9   5  -5       94.92       95.24      2.19 o
  -8   5  -5        9.37       10.07      1.61 o
  -7   5  -5      174.09      166.78      3.40 o
  -6   5  -5      563.56      584.28     10.95 o
  -5   5  -5      499.36      520.07      9.64 o
  -4   5  -5      712.21      729.65     13.51 o
  -3   5  -5      185.84      148.15      2.94 o
  -2   5  -5      385.67      370.34      5.75 o
  -1   5  -5      672.07      714.41     13.21 o
   0   5  -5       32.29       36.80      1.01 o
   1   5  -5       32.69       33.37      1.12 o
   2   5  -5      431.47      432.78      8.29 o
   3   5  -5      100.19      105.74      2.42 o
   4   5  -5        2.29        5.15      0.60 o
   5   5  -5       39.84       39.20      1.33 o
 -11   6  -5        6.71        5.60      0.68 o
 -10   6  -5       66.45       78.42      2.48 o
  -9   6  -5       22.95       19.09      1.01 o
  -8   6  -5      130.38      137.06      3.07 o
  -7   6  -5       21.43       18.97      0.90 o
  -6   6  -5      266.41      263.87      7.94 o
  -5   6  -5      228.12      254.57      5.03 o
  -4   6  -5      165.17      163.01      2.71 o
  -3   6  -5      146.37      134.13      2.83 o
  -2   6  -5      665.38      672.79     16.27 o
  -1   6  -5        3.10        5.00      0.43 o
   0   6  -5       71.20       60.90      1.47 o
   1   6  -5      267.51      261.90      8.32 o
   2   6  -5      117.17      123.95      2.69 o
   3   6  -5      158.70      169.55      3.59 o
   4   6  -5      279.29      261.92      7.43 o
   5   6  -5       69.48       75.36      1.99 o
   6   6  -5        0.03       -0.64      0.65 o
 -13   7  -5       42.71       40.68      1.61 o
 -12   7  -5       70.09       72.98      2.04 o
 -11   7  -5       11.24       12.33      0.80 o
 -10   7  -5       68.69       59.40      1.68 o
  -9   7  -5       71.62       92.97      2.17 o
  -8   7  -5      235.92      254.26      4.10 o
  -7   7  -5       25.79       28.38      0.84 o
  -6   7  -5       20.04       15.75      2.03 o
  -5   7  -5      909.01      903.54     17.10 o
  -4   7  -5       82.37       78.76      1.85 o
  -3   7  -5       67.58       58.59      1.47 o
  -2   7  -5      413.05      410.94      7.88 o
  -1   7  -5      298.40      305.36      6.33 o
   0   7  -5      102.92       94.18      2.20 o
   1   7  -5      392.37      381.38      7.40 o
   2   7  -5       41.96       43.11      1.39 o
   3   7  -5       29.94       24.52      1.57 o
   4   7  -5        2.75        2.26      0.65 o
   5   7  -5       55.02       61.40      1.85 o
   6   7  -5       16.36       15.47      1.04 o
   7   7  -5        0.13       -1.03      1.12 o
 -14   8  -5       10.34        6.89      1.39 o
 -13   8  -5        4.21        1.86      0.85 o
 -12   8  -5       95.87       94.83      4.70 o
 -11   8  -5       18.25       19.76      1.14 o
 -10   8  -5        5.07        4.10      0.64 o
  -9   8  -5      119.36      119.03      2.69 o
  -8   8  -5      174.60      190.40      3.96 o
  -7   8  -5      115.31      103.27      2.31 o
  -6   8  -5      168.85      174.21      3.59 o
  -5   8  -5      253.51      261.12      5.08 o
  -4   8  -5      191.54      182.55      3.88 o
  -3   8  -5       34.67       33.10      1.08 o
  -2   8  -5       10.29        6.29      0.98 o
  -1   8  -5      175.86      179.51      3.72 o
   0   8  -5      205.54      205.85      4.22 o
   1   8  -5       16.70       14.99      1.39 o
   2   8  -5       68.94       72.23      2.73 o
   3   8  -5      152.99      164.01      3.53 o
   4   8  -5       26.02       26.37      1.34 o
   5   8  -5       37.71       37.23      2.19 o
   6   8  -5        5.68        2.42      1.21 o
 -14   9  -5       39.01       42.38      2.51 o
 -13   9  -5       86.45       92.17      4.52 o
 -12   9  -5       23.34       25.03      1.31 o
 -11   9  -5       37.73       40.68      1.52 o
 -10   9  -5       80.27       85.54      2.15 o
  -9   9  -5       30.89       30.21      3.22 o
  -8   9  -5       16.67       14.83      0.96 o
  -7   9  -5       93.06       90.40      2.10 o
  -6   9  -5       20.96       19.98      2.57 o
  -5   9  -5      226.23      217.80      4.40 o
  -4   9  -5       99.36      103.86      2.37 o
  -3   9  -5        6.69        4.96      0.55 o
  -2   9  -5       60.68       55.97      1.61 o
  -1   9  -5       62.17       58.71      2.28 o
   0   9  -5       92.83       88.47      3.00 o
   1   9  -5        2.24        0.94      0.81 o
   2   9  -5        7.17        4.75      0.71 o
   3   9  -5       12.35       11.04      0.88 o
   4   9  -5       33.80       38.49      2.28 o
   5   9  -5        4.31        2.33      1.12 o
 -13  10  -5        8.01        7.47      1.34 o
 -12  10  -5       40.21       40.68      1.53 o
 -11  10  -5       30.76       31.27      2.13 o
 -10  10  -5       86.31       89.95      3.62 o
  -9  10  -5       24.38       28.14      1.25 o
  -8  10  -5      196.97      195.65      5.82 o
  -7  10  -5       28.77       27.79      1.70 o
  -6  10  -5       34.46       34.99      1.88 o
  -5  10  -5      157.70      154.93      4.83 o
  -4  10  -5       83.07       71.24      2.69 o
  -3  10  -5       46.09       43.50      1.97 o
  -2  10  -5       25.97       30.97      1.66 o
  -1  10  -5       27.82       21.12      1.48 o
   0  10  -5        2.21        0.85      0.90 o
   1  10  -5       45.46       44.97      2.10 o
   2  10  -5        4.06        5.22      0.77 o
   3  10  -5       15.28       17.32      1.57 o
 -13  11  -5       10.24       11.37      1.43 o
 -12  11  -5        0.78       -1.14      1.14 o
 -11  11  -5       19.53       20.30      1.28 o
 -10  11  -5      130.85      149.78      5.77 o
  -9  11  -5       89.37       94.22      2.36 o
  -8  11  -5        1.67        1.09      0.65 o
  -7  11  -5       16.43       14.95      1.52 o
  -6  11  -5      165.77      163.25      5.24 o
  -5  11  -5       38.13       35.40      2.06 o
  -4  11  -5       20.19       15.39      1.57 o
  -3  11  -5       90.75       87.80      3.22 o
  -2  11  -5        8.84        7.12      1.07 o
  -1  11  -5        7.34        2.60      0.90 o
   0  11  -5       31.75       34.41      1.97 o
   1  11  -5       21.80       23.76      1.79 o
   2  11  -5       38.39       43.81      2.33 o
 -12  12  -5       63.34       69.94      3.09 o
 -11  12  -5       33.94       40.29      3.09 o
 -10  12  -5       33.77       35.45      1.52 o
  -9  12  -5       33.99       25.91      1.68 o
  -8  12  -5       24.89       23.30      1.23 o
  -7  12  -5       44.82       46.37      1.61 o
  -6  12  -5        1.51        0.67      0.94 o
  -5  12  -5       20.56       24.61      1.92 o
  -4  12  -5       76.28       78.04      3.04 o
  -3  12  -5        8.92       11.06      0.92 o
 -11  13  -5       72.20       77.87      3.18 o
 -10  13  -5       25.27       26.02      1.41 o
  -9  13  -5        2.45        1.52      0.79 o
  -8  13  -5       25.12       24.81      1.34 o
  -7  13  -5       33.50       37.72      2.15 o
  -6  13  -5       26.41       27.43      1.97 o
  -5  13  -5        2.36        2.91      1.12 o
  -4  13  -5       14.39       14.23      1.48 o
  -3  13  -5       41.51       45.65      2.42 o
   2   2  -4      312.24      352.18      9.44 o
  -5   3  -4     1186.36     1261.31     23.43 o
  -4   3  -4      411.94      404.99     11.14 o
   1   3  -4       70.73       87.64      1.74 o
   2   3  -4      129.11      118.81      2.39 o
   3   3  -4      154.60      133.25      2.33 o
  -7   4  -4      310.35      344.80      4.65 o
  -6   4  -4        1.82        4.44      0.38 o
  -5   4  -4      354.22      323.61      4.92 o
  -4   4  -4       90.55      103.46      2.14 o
  -3   4  -4       15.40       25.80      0.66 o
  -2   4  -4      368.10      409.60      7.52 o
  -1   4  -4      362.72      334.87      5.09 o
   0   4  -4      481.57      396.15      7.37 o
   1   4  -4       96.49      104.37      1.75 o
   2   4  -4      123.14      121.74      2.08 o
   3   4  -4      136.38      131.56      2.24 o
   4   4  -4      472.99      487.59      6.49 o
  -9   5  -4      103.96      114.92      1.88 o
  -8   5  -4      755.04      784.97     10.30 o
  -7   5  -4      185.70      189.28      2.65 o
  -6   5  -4      230.08      250.75      3.04 o
  -5   5  -4      197.04      140.66      1.95 o
  -4   5  -4      494.27      568.95      8.43 o
  -3   5  -4      320.88      319.60      5.16 o
  -2   5  -4      271.12      246.44      4.56 o
  -1   5  -4      524.17      530.29      9.11 o
   0   5  -4      556.42      580.45      7.54 o
   1   5  -4      396.14      361.93      5.54 o
   2   5  -4       72.92       73.24      1.42 o
   3   5  -4      130.50      109.21      2.00 o
   4   5  -4      225.48      224.58      3.28 o
   5   5  -4      187.33      179.22      3.31 o
 -11   6  -4       34.95       31.21      1.22 o
 -10   6  -4       42.27       51.28      1.30 o
  -9   6  -4      228.28      256.80      3.71 o
  -8   6  -4       90.70       98.22      1.59 o
  -7   6  -4      150.13      161.05      2.07 o
  -6   6  -4       90.67       92.13      1.18 o
  -5   6  -4      754.37      834.84      8.78 o
  -4   6  -4      190.49      188.75      2.36 o
  -3   6  -4      243.37      318.84      3.76 o
  -2   6  -4      152.29      159.82      2.02 o
  -1   6  -4       54.04       58.50      0.90 o
   0   6  -4      259.57      273.01      3.72 o
   1   6  -4      295.18      307.26      4.93 o
   2   6  -4      312.04      328.41      5.24 o
   3   6  -4      185.15      184.88      2.73 o
   4   6  -4      149.07      140.84      2.53 o
   5   6  -4       57.68       58.07      1.68 o
   6   6  -4       28.69       32.10      1.30 o
 -13   7  -4        4.37        4.61      1.16 o
 -12   7  -4       38.64       40.72      1.41 o
 -11   7  -4        9.44        8.20      0.76 o
 -10   7  -4       50.99       35.97      1.12 o
  -9   7  -4      221.92      246.88      3.46 o
  -8   7  -4      107.72      105.26      1.53 o
  -7   7  -4       30.83       28.77      0.67 o
  -6   7  -4      130.45      145.24      1.90 o
  -5   7  -4      130.58      123.80      1.68 o
  -4   7  -4     1111.68     1168.55     13.41 o
  -3   7  -4      181.70      177.87      2.24 o
  -2   7  -4       34.56       42.50      0.78 o
  -1   7  -4      458.50      501.92      6.64 o
   0   7  -4      530.13      551.25      7.34 o
   1   7  -4      267.10      270.98      4.41 o
   2   7  -4      143.82      133.42      2.95 o
   3   7  -4       89.18       91.44      1.84 o
   4   7  -4       53.20       55.57      1.63 o
   5   7  -4       36.47       35.93      1.37 o
   6   7  -4       31.34       37.05      2.15 o
   7   7  -4       18.95       26.72      2.01 o
 -15   8  -4       10.91        8.99      1.57 o
 -14   8  -4       54.99       59.29      2.69 o
 -13   8  -4       59.56       71.06      2.91 o
 -12   8  -4       16.34       15.35      1.03 o
 -11   8  -4      190.15      187.61      4.43 o
 -10   8  -4      219.22      207.41      7.38 o
  -9   8  -4       14.84       20.43      0.76 o
  -8   8  -4       18.09       12.04      0.76 o
  -7   8  -4      144.42      135.23      1.86 o
  -6   8  -4      714.65      718.24      8.35 o
  -5   8  -4      205.20      223.14      2.81 o
  -4   8  -4      119.92      111.30      1.55 o
  -3   8  -4       14.90       13.62      0.50 o
  -2   8  -4       11.22       12.31      0.51 o
  -1   8  -4       96.81       87.43      1.50 o
   0   8  -4       50.14       47.22      1.24 o
   1   8  -4      319.51      331.76      6.53 o
   2   8  -4       17.33       14.42      0.93 o
   3   8  -4       12.76       12.40      0.81 o
   4   8  -4       60.04       56.76      2.17 o
   5   8  -4       46.25       54.55      2.51 o
   6   8  -4        8.37        6.49      1.25 o
   7   8  -4       65.52       69.41      3.18 o
 -15   9  -4       29.72       28.10      2.19 o
 -14   9  -4        2.31       -1.07      1.12 o
 -13   9  -4        3.58        5.46      1.21 o
 -12   9  -4       49.33       64.54      1.88 o
 -11   9  -4       56.97       57.77      1.92 o
 -10   9  -4      295.57      333.72      6.45 o
  -9   9  -4       29.00       30.71      1.20 o
  -8   9  -4      133.07      143.66      2.17 o
  -7   9  -4       13.33       14.16      0.61 o
  -6   9  -4       84.84       85.87      1.35 o
  -5   9  -4      579.09      571.28      6.77 o
  -4   9  -4       26.06       26.22      0.81 o
  -3   9  -4       19.02       19.97      0.72 o
  -2   9  -4      169.59      178.94      3.12 o
  -1   9  -4       40.68       38.16      1.41 o
   0   9  -4      278.28      265.19      7.61 o
   1   9  -4       67.96       65.92      2.46 o
   2   9  -4       21.16       27.91      1.20 o
   3   9  -4       32.26       38.53      2.06 o
   4   9  -4       60.24       62.70      2.73 o
   5   9  -4       50.70       53.07      2.69 o
   6   9  -4       15.34       14.99      1.66 o
 -14  10  -4       55.04       62.61      2.82 o
 -13  10  -4       11.83       15.71      1.48 o
 -12  10  -4        6.15        5.37      0.94 o
 -11  10  -4       66.08       67.29      1.91 o
 -10  10  -4        9.52        8.66      0.79 o
  -9  10  -4        2.63        1.82      0.58 o
  -8  10  -4       98.38       82.88      2.09 o
  -7  10  -4      111.47      123.22      2.70 o
  -6  10  -4       19.34       17.02      1.41 o
  -5  10  -4       18.90       14.50      0.85 o
  -4  10  -4      170.35      167.99      5.01 o
  -3  10  -4      153.71      156.04      4.79 o
  -2  10  -4      430.91      458.06     12.75 o
  -1  10  -4       34.11       31.68      1.75 o
   0  10  -4       92.44       92.77      3.22 o
   1  10  -4       13.43       13.05      0.87 o
   2  10  -4       87.90       92.23      3.45 o
   3  10  -4       27.40       22.64      1.83 o
   4  10  -4       21.81       20.27      1.92 o
 -14  11  -4       84.49       88.74      3.54 o
 -13  11  -4       37.56       35.58      2.15 o
 -12  11  -4        2.60       -0.72      1.03 o
 -11  11  -4        4.15        2.00      0.69 o
 -10  11  -4      178.25      175.12      3.75 o
  -9  11  -4       61.56       74.71      4.97 o
  -8  11  -4       15.19       16.95      1.03 o
  -7  11  -4        3.67        3.20      0.66 o
  -6  11  -4      196.40      208.50      5.15 o
  -5  11  -4       57.93       59.38      2.51 o
  -4  11  -4       19.04       16.87      1.57 o
  -3  11  -4       52.35       55.22      1.69 o
  -2  11  -4      106.26      113.31      3.76 o
  -1  11  -4      149.06      135.37      4.48 o
   1  11  -4        1.76        0.54      1.03 o
   2  11  -4       53.19       55.09      2.64 o
   3  11  -4        7.15        5.06      1.25 o
 -14  12  -4       20.26       22.60      1.88 o
 -13  12  -4       14.24       13.60      1.48 o
 -12  12  -4        5.59        1.79      1.12 o
 -11  12  -4      179.91      182.67      5.55 o
 -10  12  -4       56.75       65.33      1.94 o
  -9  12  -4       18.19       16.21      1.02 o
  -8  12  -4       28.05       33.45      1.34 o
  -7  12  -4       29.61       23.72      1.79 o
  -6  12  -4      119.76      114.92      3.94 o
  -5  12  -4       76.85       83.01      3.18 o
  -4  12  -4        8.63        7.03      1.07 o
  -3  12  -4       16.62       15.08      1.39 o
   0  12  -4        7.45        5.95      1.21 o
   1  12  -4       17.44       20.05      1.92 o
   2  12  -4        6.97        5.46      1.30 o
 -13  13  -4       62.97       64.57      2.91 o
 -12  13  -4       10.47       14.28      1.48 o
 -11  13  -4       13.79       14.63      1.57 o
 -10  13  -4       97.60      111.97      3.85 o
  -9  13  -4       53.14       51.42      2.28 o
  -8  13  -4       28.07       18.62      1.70 o
  -7  13  -4        7.80        7.70      1.21 o
  -6  13  -4      168.99      159.00      5.19 o
  -5  13  -4       35.87       29.27      1.92 o
  -1  13  -4        9.95        8.91      1.25 o
   0  13  -4        1.88        2.46      1.12 o
 -12  14  -4       98.21      109.95      3.89 o
 -11  14  -4       31.60       28.60      2.01 o
  -3   2  -3      492.93      469.57     11.88 o
   1   2  -3      318.42      304.17      8.50 o
   2   2  -3      250.84      266.62      4.38 o
  -5   3  -3      451.99      591.98      8.92 o
  -4   3  -3     2142.04     2212.08     32.63 o
  -3   3  -3      807.28      862.50     16.17 o
  -2   3  -3      505.95      655.85     12.66 o
   0   3  -3     1405.04     1462.75     78.00 o
   1   3  -3      460.11      430.07      6.43 o
   2   3  -3     1505.73     1729.45     25.53 o
   3   3  -3       85.99      109.88      1.93 o
  -7   4  -3       61.04       65.65      1.12 o
  -6   4  -3      992.92      975.63     12.50 o
  -5   4  -3      259.53      294.00      3.90 o
  -4   4  -3     1548.13     1542.39     17.53 o
  -3   4  -3      198.53      217.92      2.87 o
  -2   4  -3      233.61      235.07      3.20 o
  -1   4  -3      386.22      382.20      4.44 o
   0   4  -3     1500.75     1580.09     22.45 o
   1   4  -3      305.82      314.66      4.87 o
   2   4  -3      205.99      197.96      3.15 o
   3   4  -3      391.26      365.28      4.93 o
   4   4  -3      596.77      630.21      8.22 o
  -9   5  -3      647.90      702.67      9.24 o
  -8   5  -3      166.30      155.40      2.26 o
  -7   5  -3      386.10      392.51      5.21 o
  -6   5  -3      670.77      755.78      9.68 o
  -5   5  -3       94.89       93.65      1.26 o
  -4   5  -3      298.84      232.30      2.58 o
  -3   5  -3      736.22      641.08      7.45 o
  -2   5  -3      141.14      159.83      1.96 o
  -1   5  -3      353.43      365.29      4.27 o
   0   5  -3      124.74      151.76      2.08 o
   1   5  -3      311.99      339.96      4.55 o
   2   5  -3      253.43      254.72      4.03 o
   3   5  -3      183.93      186.78      3.06 o
   4   5  -3      177.06      186.67      3.19 o
   5   5  -3      307.59      301.13      4.88 o
 -11   6  -3        4.94        2.50      0.50 o
 -10   6  -3      119.79       99.09      1.95 o
  -9   6  -3      285.77      288.37      4.02 o
  -8   6  -3       60.30       68.86      1.08 o
  -7   6  -3      176.84      217.52      2.67 o
  -6   6  -3       13.09       14.77      0.41 o
  -5   6  -3      188.61      152.41      1.93 o
  -4   6  -3      839.04      820.65      9.48 o
  -3   6  -3      228.30      198.78      2.46 o
  -2   6  -3      564.68      555.13      6.47 o
  -1   6  -3      545.78      577.30      7.37 o
   0   6  -3       58.96       44.08      0.87 o
   1   6  -3      145.23      138.45      2.09 o
   2   6  -3      473.09      477.26      7.39 o
   3   6  -3      174.93      198.24      2.91 o
   4   6  -3       34.79       39.92      1.14 o
   5   6  -3       21.30       21.38      0.89 o
   6   6  -3       17.61       18.82      1.05 o
 -13   7  -3       25.50       24.94      1.63 o
 -12   7  -3        4.81        3.93      0.60 o
 -11   7  -3       46.65       42.48      1.19 o
 -10   7  -3       46.37       40.38      1.13 o
  -9   7  -3       70.27       74.18      1.33 o
  -8   7  -3       51.84       48.49      1.09 o
  -7   7  -3       56.95       66.12      1.03 o
  -6   7  -3      321.57      335.62      3.98 o
  -5   7  -3      312.82      301.13      3.65 o
  -4   7  -3       51.29       59.50      0.92 o
  -3   7  -3      183.58      187.36      2.36 o
  -2   7  -3      129.06      134.08      1.74 o
  -1   7  -3      177.61      169.34      2.45 o
   0   7  -3      118.23      112.42      1.78 o
   1   7  -3      646.12      608.04      8.09 o
   2   7  -3      323.46      321.23      5.13 o
   3   7  -3       52.55       57.03      1.36 o
   4   7  -3      357.93      377.61      5.84 o
   5   7  -3       37.97       42.24      1.81 o
   6   7  -3      162.29      156.58      3.74 o
   7   7  -3      111.76      106.24      2.90 o
 -15   8  -3       31.06       26.67      1.97 o
 -14   8  -3        7.67       12.20      1.15 o
 -13   8  -3      152.87      166.26      3.84 o
 -12   8  -3       68.20       81.86      2.31 o
 -11   8  -3      170.19      152.22      2.87 o
 -10   8  -3       59.55       61.55      1.42 o
  -9   8  -3      356.24      359.27      5.68 o
  -8   8  -3       85.45       78.22      1.23 o
  -7   8  -3      225.68      256.32      3.19 o
  -6   8  -3      382.38      365.90      4.49 o
  -5   8  -3      320.30      308.09      3.73 o
  -4   8  -3       28.53       30.86      0.78 o
  -3   8  -3       57.24       54.08      0.90 o
  -2   8  -3      531.37      548.37      7.27 o
  -1   8  -3        6.18        5.80      0.44 o
   0   8  -3      396.28      427.25      5.75 o
   1   8  -3       17.98       17.38      0.84 o
   2   8  -3       13.86       12.22      0.66 o
   3   8  -3       75.20       64.84      1.53 o
   4   8  -3       68.19       73.12      2.07 o
   5   8  -3       15.91       18.00      2.04 o
   6   8  -3       64.53       60.77      2.19 o
   7   8  -3       39.35       36.97      1.80 o
 -15   9  -3       46.48       47.26      2.42 o
 -14   9  -3       21.12       20.04      1.40 o
 -13   9  -3        0.83        0.02      0.80 o
 -12   9  -3       60.06       70.42      2.08 o
 -11   9  -3      110.15      130.92      2.44 o
 -10   9  -3       15.31       19.17      0.78 o
  -9   9  -3       57.13       48.41      1.10 o
  -8   9  -3      119.69      117.67      1.92 o
  -7   9  -3      125.72      122.70      1.75 o
  -6   9  -3       42.56       40.38      0.83 o
  -5   9  -3       48.74       50.92      0.94 o
  -4   9  -3      102.87       98.69      1.63 o
  -3   9  -3      189.47      185.74      2.74 o
  -2   9  -3      109.78      106.85      2.08 o
  -1   9  -3      165.93      162.06      2.85 o
   0   9  -3       64.36       69.48      1.58 o
   1   9  -3       79.24       80.51      1.99 o
   2   9  -3      100.23       94.71      1.98 o
   3   9  -3       56.90       55.32      1.83 o
   4   9  -3       13.43       10.15      1.00 o
   5   9  -3       42.45       37.78      2.91 o
   6   9  -3      100.31      101.23      3.85 o
 -15  10  -3       33.29       42.87      2.37 o
 -14  10  -3       25.27       24.01      1.43 o
 -13  10  -3      122.32      133.38      3.26 o
 -12  10  -3       68.34       69.86      2.09 o
 -11  10  -3       41.03       46.05      1.14 o
 -10  10  -3       65.46       78.18      1.48 o
  -9  10  -3       90.81       85.16      1.57 o
  -8  10  -3       55.79       57.03      1.20 o
  -7  10  -3      173.13      167.78      2.55 o
  -6  10  -3      333.60      353.30      4.83 o
  -5  10  -3      139.12      128.54      2.44 o
  -4  10  -3       69.24       79.90      1.74 o
  -3  10  -3        0.80        3.01      0.47 o
  -2  10  -3      290.52      282.16      4.62 o
  -1  10  -3      337.71      330.16      5.37 o
   0  10  -3       75.01       85.29      1.87 o
   1  10  -3        4.75        0.82      1.12 o
   2  10  -3       65.46       66.35      2.09 o
   3  10  -3       70.79       83.05      2.47 o
   4  10  -3        4.72        2.61      0.97 o
   5  10  -3        6.83        3.00      1.30 o
 -15  11  -3       10.49        6.27      1.30 o
 -14  11  -3       18.43       17.67      1.37 o
 -13  11  -3       49.98       59.11      2.02 o
 -12  11  -3        7.87        5.78      0.83 o
 -11  11  -3       11.87       11.57      0.75 o
 -10  11  -3        6.90        5.01      0.52 o
  -9  11  -3       59.68       62.10      1.28 o
  -8  11  -3        3.30        3.50      0.47 o
  -7  11  -3       94.04       79.11      1.49 o
  -6  11  -3       14.10       14.03      0.80 o
  -5  11  -3      149.99      157.99      2.91 o
  -4  11  -3       86.67       81.09      1.85 o
  -3  11  -3       36.24       31.50      1.20 o
  -2  11  -3       20.82       23.23      1.09 o
  -1  11  -3       26.14       26.02      1.44 o
   0  11  -3       87.13       87.49      2.01 o
   1  11  -3       41.59       28.83      1.60 o
   2  11  -3       33.93       36.94      3.33 o
   3  11  -3       78.38       80.93      2.50 o
   4  11  -3       25.36       19.73      1.97 o
 -14  12  -3       15.88       14.41      1.52 o
 -13  12  -3       21.54       14.63      1.12 o
 -12  12  -3        5.72        4.52      0.84 o
 -11  12  -3       63.81       59.86      1.89 o
 -10  12  -3       24.99       28.29      1.11 o
  -9  12  -3       27.70       26.69      1.08 o
  -8  12  -3       22.56       21.86      1.00 o
  -7  12  -3       17.72       14.47      0.82 o
  -6  12  -3       92.27       97.58      2.11 o
  -5  12  -3       15.59        9.49      0.76 o
  -4  12  -3      107.89      118.85      2.43 o
  -3  12  -3       65.81       62.15      1.65 o
  -2  12  -3      267.41      274.78      5.82 o
  -1  12  -3       10.07        5.88      1.06 o
   0  12  -3       14.33       16.82      1.29 o
   1  12  -3       89.11       87.56      2.65 o
   2  12  -3        0.42       -0.49      1.16 o
 -14  13  -3        4.34        5.37      1.39 o
 -13  13  -3        2.62        0.90      1.12 o
 -12  13  -3       54.47       60.62      2.03 o
 -11  13  -3        0.79        0.85      0.80 o
 -10  13  -3       55.59       58.00      3.00 o
  -9  13  -3        7.04        7.47      1.00 o
  -8  13  -3       15.90       18.20      1.23 o
  -7  13  -3       13.71       12.64      1.09 o
  -6  13  -3       18.99       17.46      1.22 o
  -5  13  -3      111.60      115.44      3.05 o
  -4  13  -3        5.66        3.05      0.90 o
  -3  13  -3        5.83        4.06      0.97 o
  -2  13  -3        2.95        2.51      1.52 o
  -1  13  -3       25.11       21.00      1.37 o
   0  13  -3       19.74       17.63      1.75 o
   1  13  -3        4.96        7.25      1.39 o
 -13  14  -3       55.58       54.42      2.64 o
 -10  14  -3       35.86       41.26      2.82 o
  -9  14  -3        8.04        3.49      1.48 o
  -8  14  -3       63.98       75.54      3.54 o
  -7  14  -3       93.25       95.50      3.85 o
  -6  14  -3       24.67       26.25      1.59 o
  -5  14  -3       20.10       18.03      1.88 o
  -2  14  -3        8.25        7.20      1.21 o
  -1  14  -3       18.94       19.47      1.92 o
  -3   2  -2     3004.03     2937.86     43.04 o
  -2   2  -2     1975.04     1937.74    150.90 o
   0   2  -2      651.75      631.96     17.86 o
   1   2  -2     2734.97     2862.03     68.66 o
   2   2  -2     3047.20     3055.73     44.32 o
  -5   3  -2     1859.51     1925.33     24.68 o
  -4   3  -2     1584.46     1621.75     20.70 o
  -3   3  -2      496.86      627.62      7.23 o
  -2   3  -2      437.85      529.96      6.12 o
  -1   3  -2     1130.82     1153.77     13.23 o
   0   3  -2        6.11        7.56      0.41 o
   1   3  -2      816.49      790.01     10.19 o
   2   3  -2      116.36       86.93      1.52 o
   3   3  -2     1248.26     1310.36     16.93 o
  -7   4  -2      108.48      126.97      2.22 o
  -6   4  -2      437.02      419.69      5.46 o
  -5   4  -2     1229.66     1469.40     18.47 o
  -4   4  -2     2990.37     3131.75     35.70 o
  -3   4  -2      502.83      659.42      7.53 o
  -2   4  -2      214.75      227.29      2.73 o
  -1   4  -2     1716.32     1787.80     27.46 o
   0   4  -2      293.03      351.25      4.68 o
   1   4  -2      608.61      583.07      8.69 o
   2   4  -2      563.75      587.99      9.00 o
   3   4  -2      102.55       76.82      1.23 o
   4   4  -2       51.77       59.62      1.24 o
  -9   5  -2      541.07      576.33      8.89 o
  -8   5  -2      259.28      276.76      4.37 o
  -7   5  -2      605.41      599.91      7.17 o
  -6   5  -2      770.92      766.34      8.97 o
  -5   5  -2     2571.22     2698.29     34.27 o
  -4   5  -2      224.51      220.57      2.65 o
  -3   5  -2      491.22      526.81      5.69 o
  -2   5  -2     1518.52     1603.62     32.33 o
  -1   5  -2     2660.71     2659.15     39.76 o
   0   5  -2        7.39        6.46      0.51 o
   1   5  -2      263.92      272.08      3.78 o
   2   5  -2       17.99       11.91      0.51 o
   3   5  -2      269.59      274.34      4.35 o
   4   5  -2       46.47       50.34      1.19 o
   5   5  -2       29.40       33.55      1.11 o
 -11   6  -2        5.93        1.66      0.58 o
 -10   6  -2      254.16      290.21      4.72 o
  -9   6  -2       79.54       64.92      1.44 o
  -8   6  -2      260.33      261.43      3.60 o
  -7   6  -2      467.88      490.52      6.51 o
  -6   6  -2       96.79       74.66      1.34 o
  -5   6  -2      235.71      246.78      3.02 o
  -4   6  -2      166.91      185.53      2.30 o
  -3   6  -2       22.57        4.63      0.45 o
  -2   6  -2      998.69     1126.00     12.95 o
  -1   6  -2      140.92      114.02      1.73 o
   0   6  -2     1083.41     1011.05     13.10 o
   1   6  -2      725.28      705.63     10.72 o
   2   6  -2       56.29       68.33      1.41 o
   3   6  -2      734.98      794.02     12.34 o
   4   6  -2      135.67      144.49      2.57 o
   5   6  -2      142.37      156.21      2.85 o
   6   6  -2       54.03       51.44      1.69 o
 -13   7  -2       78.63       93.31      2.49 o
 -12   7  -2       18.94       16.71      1.09 o
 -11   7  -2       91.94       78.46      1.69 o
 -10   7  -2       32.23       33.11      1.02 o
  -9   7  -2      869.70      929.31     14.00 o
  -8   7  -2       97.72      105.42      1.68 o
  -7   7  -2        0.53        0.01      0.31 o
  -6   7  -2       91.54       96.76      1.47 o
  -5   7  -2     1035.91     1058.17     12.22 o
  -4   7  -2       88.67       92.50      1.28 o
  -3   7  -2      638.10      730.67      7.85 o
  -2   7  -2      196.86      207.30      2.94 o
  -1   7  -2      376.49      348.16      4.75 o
   0   7  -2      173.54      172.06      2.90 o
   1   7  -2       84.07       93.16      1.83 o
   2   7  -2      157.51      175.86      3.04 o
   3   7  -2      436.20      432.66      6.87 o
   4   7  -2      120.18      110.16      2.18 o
   5   7  -2        9.79       11.36      0.88 o
   6   7  -2       22.77       28.63      3.00 o
   7   7  -2       33.90       43.04      3.54 o
 -15   8  -2       37.93       36.95      1.71 o
 -14   8  -2        8.98        8.01      0.94 o
 -13   8  -2        8.81        6.44      0.85 o
 -12   8  -2        0.09       -0.67      0.67 o
 -11   8  -2       58.59       63.76      1.51 o
 -10   8  -2      176.44      172.04      3.73 o
  -9   8  -2       45.53       45.79      1.16 o
  -8   8  -2      273.70      259.83      4.18 o
  -7   8  -2        6.62        5.22      0.42 o
  -6   8  -2       61.34       68.65      1.09 o
  -5   8  -2      806.33      795.12      9.26 o
  -4   8  -2      522.59      563.52      7.45 o
  -3   8  -2       60.53       70.94      1.42 o
  -2   8  -2        4.66        3.49      0.39 o
  -1   8  -2      163.64      161.20      2.78 o
   0   8  -2       76.22       71.80      1.55 o
   1   8  -2      237.58      245.54      3.51 o
   2   8  -2       39.72       39.78      1.16 o
   3   8  -2      115.20      132.93      4.63 o
   4   8  -2      101.68      103.51      2.68 o
   5   8  -2       11.26        9.20      0.95 o
   6   8  -2        3.35        3.29      0.89 o
   7   8  -2        5.12        4.04      0.99 o
   8   8  -2       56.37       58.71      2.20 o
 -16   9  -2        1.97        0.39      0.96 o
 -15   9  -2       48.92       58.54      3.69 o
 -14   9  -2       23.38       26.20      1.50 o
 -13   9  -2       98.84      114.08      2.89 o
 -12   9  -2        9.34        4.87      0.77 o
 -11   9  -2      265.66      274.84      5.74 o
 -10   9  -2       64.72       56.30      1.36 o
  -9   9  -2      282.96      319.35      4.43 o
  -8   9  -2      222.38      218.91      3.14 o
  -7   9  -2     1100.52     1083.60     14.06 o
  -6   9  -2      151.49      149.39      2.24 o
  -5   9  -2      204.00      206.06      3.44 o
  -4   9  -2       16.12       17.50      1.05 o
  -3   9  -2       86.83       78.54      1.62 o
  -2   9  -2       24.01       21.00      0.76 o
  -1   9  -2      158.00      158.72      2.80 o
   0   9  -2      194.50      197.01      3.43 o
   1   9  -2       28.55       20.49      0.79 o
   2   9  -2      121.94      124.60      2.99 o
   3   9  -2       40.15       46.81      2.66 o
   4   9  -2       22.15       20.53      1.31 o
   5   9  -2        5.01        4.72      1.59 o
   6   9  -2       15.14       10.63      2.39 o
   7   9  -2       39.42       42.63      2.93 o
 -16  10  -2       13.48        8.00      1.90 o
 -15  10  -2        6.30        2.90      0.97 o
 -14  10  -2       19.29       19.07      1.59 o
 -13  10  -2       23.51       25.86      1.37 o
 -12  10  -2       46.59       48.75      1.74 o
 -11  10  -2       13.26       17.23      1.70 o
 -10  10  -2      108.74       99.88      1.75 o
  -9  10  -2      108.20      111.52      1.90 o
  -8  10  -2      612.22      606.22      7.99 o
  -7  10  -2      498.56      503.41      6.77 o
  -6  10  -2      713.59      718.32     10.90 o
  -5  10  -2       73.33       62.60      1.50 o
  -4  10  -2      111.20      101.15      2.03 o
  -3  10  -2       31.65       27.45      1.47 o
  -2  10  -2      769.61      775.85     10.38 o
  -1  10  -2       24.49       29.51      1.41 o
   0  10  -2       64.74       59.96      1.51 o
   1  10  -2       86.18       96.05      2.03 o
   2  10  -2       47.16       55.39      1.91 o
   3  10  -2       44.86       48.38      2.10 o
   4  10  -2       17.65       16.15      1.45 o
   5  10  -2        2.39       -0.87      0.87 o
   6  10  -2        0.87       -0.20      0.92 o
 -15  11  -2       72.05       81.86      2.45 o
 -14  11  -2       16.86       15.61      1.14 o
 -13  11  -2        9.59        8.00      0.95 o
 -12  11  -2       30.44       27.23      1.16 o
 -11  11  -2       33.64       36.54      1.18 o
 -10  11  -2       68.52       58.24      1.48 o
  -9  11  -2      135.25      153.33      2.80 o
  -8  11  -2       58.67       58.77      1.53 o
  -7  11  -2      263.57      269.57      4.45 o
  -6  11  -2      358.49      382.70      7.66 o
  -5  11  -2      386.87      366.63      6.01 o
  -4  11  -2       57.33       61.88      2.05 o
  -3  11  -2      131.42      142.26      2.72 o
  -2  11  -2       35.31       30.82      1.99 o
  -1  11  -2        5.60        5.79      0.82 o
   0  11  -2        1.81        1.78      0.60 o
   1  11  -2        6.87        9.15      1.03 o
   2  11  -2       35.82       35.02      1.70 o
   3  11  -2       38.34       41.33      1.80 o
   4  11  -2       12.03       10.46      1.83 o
 -15  12  -2       35.23       32.70      1.77 o
 -14  12  -2       28.01       35.76      1.83 o
 -13  12  -2        9.71        6.28      1.05 o
 -12  12  -2       26.31       21.44      1.05 o
 -11  12  -2       96.85      105.85      2.23 o
 -10  12  -2       12.20       15.28      0.85 o
  -9  12  -2       43.27       29.47      1.83 o
  -8  12  -2       17.44       16.94      1.17 o
  -7  12  -2      197.45      191.64      4.22 o
  -6  12  -2      212.43      203.22      4.45 o
  -5  12  -2       21.47       18.13      1.11 o
  -4  12  -2      233.05      230.00      6.27 o
  -3  12  -2       12.04       10.20      0.98 o
  -2  12  -2       23.67       21.50      1.34 o
  -1  12  -2       40.31       38.90      1.29 o
   0  12  -2       80.25       88.27      2.07 o
   1  12  -2       53.75       62.84      2.20 o
   2  12  -2       37.24       35.85      1.77 o
   3  12  -2       39.67       44.20      4.23 o
 -14  13  -2       14.36       14.66      1.02 o
 -13  13  -2       30.96       34.73      1.35 o
 -12  13  -2       28.20       26.74      1.69 o
 -11  13  -2       85.34       86.21      2.64 o
 -10  13  -2       42.01       38.28      1.77 o
  -9  13  -2       59.43       58.82      2.07 o
  -8  13  -2       11.60        9.99      1.14 o
  -7  13  -2       28.85       21.10      1.32 o
  -6  13  -2       78.73       81.44      2.45 o
  -5  13  -2       36.30       33.99      1.63 o
  -4  13  -2       66.48       67.02      2.18 o
  -3  13  -2        6.78        4.34      0.96 o
  -2  13  -2       39.97       30.83      1.28 o
  -1  13  -2       17.84       14.07      0.92 o
   0  13  -2       14.88       13.91      0.98 o
   1  13  -2        9.51        6.20      1.06 o
 -14  14  -2       15.19       19.40      1.51 o
 -13  14  -2        2.56        1.66      1.09 o
 -12  14  -2       19.22       23.47      1.99 o
 -11  14  -2        8.39        8.30      2.37 o
 -10  14  -2       52.84       55.25      2.22 o
  -9  14  -2       14.31       15.42      1.28 o
  -8  14  -2       14.87       11.01      1.23 o
  -7  14  -2       49.62       60.66      2.29 o
  -6  14  -2      191.73      187.94      4.35 o
  -5  14  -2       10.55        9.02      1.07 o
  -4  14  -2        2.35        1.81      0.88 o
  -3  14  -2       62.08       61.59      1.77 o
  -2  14  -2       72.81       72.56      1.92 o
  -1  14  -2        2.74        0.98      0.72 o
   0  14  -2        8.94        8.19      0.88 o
 -12  15  -2       29.50       32.56      1.96 o
 -11  15  -2       36.26       43.93      2.07 o
 -10  15  -2       14.48       11.06      1.20 o
  -9  15  -2       48.14       46.49      3.47 o
  -8  15  -2       28.39       26.44      1.63 o
  -7  15  -2       34.25       32.23      3.49 o
  -6  15  -2       35.34       34.99      1.96 o
  -5  15  -2        8.95        7.46      1.25 o
  -4  15  -2       10.93       12.39      0.93 o
  -3  15  -2        1.90        2.46      0.78 o
 -10  16  -2       34.84       37.82      2.00 o
  -9  16  -2       40.15       41.09      2.10 o
  -8  16  -2       43.10       39.28      2.01 o
  -7  16  -2        5.72        5.25      1.54 o
  -6  16  -2       30.15       26.19      1.65 o
  -3   2  -1      570.34      545.88      8.45 o
  -2   2  -1     3376.20     2270.90     67.71 o
  -1   2  -1     2734.65     1760.52     49.18 o
   0   2  -1     3347.08     1988.38     83.89 o
   1   2  -1      865.69      759.66      9.89 o
   2   2  -1      524.48      571.78      8.57 o
  -5   3  -1      613.25      605.38      9.15 o
  -4   3  -1     1434.23     1535.37     22.44 o
  -3   3  -1      479.35      563.24      6.57 o
  -2   3  -1     1031.40     1065.49     12.40 o
  -1   3  -1     2686.88     2471.76     57.62 o
   0   3  -1     2267.80     2185.44     42.69 o
   1   3  -1      308.15      250.94      3.83 o
   2   3  -1      563.19      486.17      7.40 o
   3   3  -1      442.67      491.35      7.49 o
  -7   4  -1      473.86      516.05      7.98 o
  -6   4  -1      946.24     1163.84     17.35 o
  -5   4  -1     1112.16     1312.82     19.26 o
  -4   4  -1      506.29      544.92      7.03 o
  -3   4  -1      426.20      404.49      5.19 o
  -2   4  -1      371.93      421.08      4.52 o
  -1   4  -1     1292.40     1331.15     17.18 o
   0   4  -1     3377.52     2806.39     54.95 o
   1   4  -1      206.32      230.08      3.57 o
   2   4  -1      191.81      159.81      2.58 o
   3   4  -1      701.39      761.95     11.62 o
   4   4  -1       31.08       26.33      0.78 o
  -9   5  -1      165.23      179.71      3.06 o
  -8   5  -1      346.30      341.98      5.29 o
  -7   5  -1      935.87     1095.10     16.36 o
  -6   5  -1        8.74        9.50      0.47 o
  -5   5  -1      705.39      948.77     14.01 o
  -4   5  -1     2216.60     2027.08     25.36 o
  -3   5  -1       35.46       10.39      0.37 o
  -2   5  -1     1653.16     1816.60     23.74 o
  -1   5  -1      950.51      957.25     14.11 o
   0   5  -1      608.96      654.71      9.77 o
   1   5  -1      465.03      401.41      5.31 o
   2   5  -1        4.19        2.14      0.32 o
   3   5  -1     2278.09     2166.32     32.36 o
   4   5  -1      224.38      266.53      4.34 o
   5   5  -1      173.58      151.58      2.68 o
 -11   6  -1       64.45       54.76      2.57 o
 -10   6  -1      320.27      331.48      5.36 o
  -9   6  -1       66.81       58.28      1.60 o
  -8   6  -1      866.09      926.19     14.01 o
  -7   6  -1      630.26      693.69     10.50 o
  -6   6  -1     1022.60     1045.24     15.50 o
  -5   6  -1      409.60      477.16      6.30 o
  -4   6  -1       48.26       71.17      1.13 o
  -3   6  -1      229.02      256.37      4.02 o
  -2   6  -1      167.17      211.13      2.86 o
  -1   6  -1      360.85      478.02      7.25 o
   0   6  -1      331.20      429.31      6.58 o
   1   6  -1      189.44      180.59      2.58 o
   2   6  -1      136.04      128.81      1.99 o
   3   6  -1      237.32      229.09      3.83 o
   4   6  -1     1446.54     1487.43     22.38 o
   5   6  -1       92.05       91.97      2.29 o
   6   6  -1       84.11       83.13      2.26 o
 -13   7  -1       39.33       32.00      1.44 o
 -12   7  -1        7.51        7.59      0.79 o
 -11   7  -1       20.07       26.55      1.30 o
 -10   7  -1      246.96      272.17      6.18 o
  -9   7  -1      176.43      189.11      3.23 o
  -8   7  -1      188.01      186.59      3.04 o
  -7   7  -1       49.86       63.51      1.27 o
  -6   7  -1      251.41      311.09      4.26 o
  -5   7  -1      649.11      585.76      7.68 o
  -4   7  -1      407.95      455.15      6.96 o
  -3   7  -1        0.37       -0.31      0.31 o
  -2   7  -1     1138.68     1248.98     16.23 o
  -1   7  -1      269.95      268.11      4.22 o
   0   7  -1     1039.76     1167.63     17.40 o
   1   7  -1      477.77      504.81      6.74 o
   2   7  -1     1541.14     1579.90     20.35 o
   3   7  -1      158.46      152.90      2.73 o
   4   7  -1      557.51      573.87     10.88 o
   5   7  -1        6.83        5.11      0.72 o
   6   7  -1       77.72       73.40      2.16 o
   7   7  -1        2.56        2.32      0.87 o
 -15   8  -1       58.94       62.64      2.14 o
 -14   8  -1      147.39      165.32      3.84 o
 -13   8  -1       47.24       52.41      1.84 o
 -12   8  -1        4.58        5.05      0.74 o
 -11   8  -1      450.45      453.53      8.75 o
 -10   8  -1      150.98      122.01      3.07 o
  -9   8  -1       34.27       45.77      2.10 o
  -8   8  -1       90.14       86.50      1.67 o
  -7   8  -1       73.72       80.97      1.52 o
  -6   8  -1       74.24       80.44      1.32 o
  -5   8  -1       21.68       21.04      0.73 o
  -4   8  -1       38.70       60.29      1.27 o
  -3   8  -1       19.36       13.32      0.85 o
  -2   8  -1        8.70        8.80      0.84 o
  -1   8  -1      296.14      289.61      4.69 o
   0   8  -1       57.80       49.61      1.22 o
   1   8  -1       33.07       26.20      1.83 o
   2   8  -1      435.90      434.85      8.84 o
   3   8  -1      401.41      414.57      8.86 o
   4   8  -1       64.22       73.87      2.09 o
   5   8  -1       74.30       73.97      2.17 o
   6   8  -1       19.02       25.03      1.42 o
   7   8  -1        0.58       -0.84      0.84 o
   8   8  -1       12.75       16.05      1.27 o
 -16   9  -1        8.55        7.31      1.06 o
 -15   9  -1       31.53       35.05      1.67 o
 -14   9  -1        7.39        5.14      0.90 o
 -13   9  -1       18.99       19.14      1.19 o
 -12   9  -1       88.08      103.53      2.62 o
 -11   9  -1       85.10       72.41      2.06 o
 -10   9  -1       59.80       62.06      1.71 o
  -9   9  -1      380.62      361.89      5.73 o
  -8   9  -1      202.90      191.88      2.77 o
  -7   9  -1      207.28      233.77      3.29 o
  -6   9  -1      648.50      693.11     10.51 o
  -5   9  -1       79.38       72.20      2.06 o
  -4   9  -1      445.73      462.92      7.27 o
  -3   9  -1      642.66      714.93     10.78 o
  -2   9  -1      311.92      344.99      5.44 o
  -1   9  -1       35.38       34.35      0.95 o
   0   9  -1      130.46      123.10      2.35 o
   1   9  -1      169.08      164.92      2.96 o
   2   9  -1      329.66      307.23      6.28 o
   3   9  -1       42.80       36.25      1.81 o
   4   9  -1       91.66       98.09      2.65 o
   5   9  -1       16.90       18.20      2.39 o
   6   9  -1       63.89       66.64      2.80 o
   7   9  -1       22.11       21.18      1.66 o
 -16  10  -1       19.58       17.09      1.27 o
 -15  10  -1        4.40        1.85      0.88 o
 -14  10  -1       31.84       27.76      1.43 o
 -13  10  -1      100.51       89.00      2.42 o
 -12  10  -1      172.22      166.92      5.01 o
 -11  10  -1       31.34       39.22      1.46 o
 -10  10  -1      257.82      235.15      3.98 o
  -9  10  -1       32.56       23.84      0.97 o
  -8  10  -1      124.02      122.11      2.27 o
  -7  10  -1       26.07       23.28      1.09 o
  -6  10  -1      476.09      493.37      7.60 o
  -5  10  -1        4.28        2.69      0.50 o
  -4  10  -1      142.43      153.14      2.75 o
  -3  10  -1      106.16      104.98      2.11 o
  -2  10  -1      130.00      125.19      2.43 o
  -1  10  -1      170.93      181.57      3.21 o
   0  10  -1       34.98       38.58      1.49 o
   1  10  -1       11.40       11.05      0.73 o
   2  10  -1      140.68      128.71      3.17 o
   3  10  -1       29.10       21.72      2.37 o
   4  10  -1       33.52       34.94      1.61 o
   5  10  -1       44.03       36.29      1.74 o
   6  10  -1       16.40       11.31      1.17 o
 -16  11  -1       11.43        8.75      1.10 o
 -15  11  -1       15.45       18.51      1.32 o
 -14  11  -1       28.16       31.15      1.50 o
 -13  11  -1       46.76       47.10      2.08 o
 -12  11  -1       42.75       29.66      2.01 o
 -11  11  -1      128.06      142.23      2.69 o
 -10  11  -1       99.43       91.10      2.56 o
  -9  11  -1       71.63       71.04      2.12 o
  -8  11  -1        2.64        2.02      0.69 o
  -7  11  -1      108.70      114.58      2.78 o
  -6  11  -1       17.76       15.17      1.03 o
  -5  11  -1       85.59       72.65      2.13 o
  -4  11  -1      633.82      626.15     11.83 o
  -3  11  -1       92.22      107.60      2.72 o
  -2  11  -1      259.74      250.95      5.31 o
  -1  11  -1       46.19       43.13      1.31 o
   0  11  -1       80.50       71.81      1.75 o
   1  11  -1      125.05      133.15      2.65 o
   2  11  -1       85.55       83.96      2.89 o
   3  11  -1       50.67       58.14      2.01 o
   4  11  -1        6.91        8.48      1.05 o
   5  11  -1       11.03       10.44      1.17 o
 -15  12  -1       35.78       41.99      1.86 o
 -14  12  -1       40.44       31.88      1.58 o
 -13  12  -1        4.75        5.53      0.77 o
 -12  12  -1       25.54       21.86      1.39 o
 -11  12  -1       29.07       29.74      1.69 o
 -10  12  -1      203.98      194.84      4.35 o
  -9  12  -1      479.76      464.35      9.16 o
  -8  12  -1       21.87       24.15      1.52 o
  -7  12  -1      277.43      278.04      5.68 o
  -6  12  -1      116.28      108.78      2.83 o
  -5  12  -1       72.58       79.30      3.74 o
  -4  12  -1      147.33      146.42      3.43 o
  -3  12  -1       30.41       20.35      2.13 o
  -2  12  -1       36.35       32.44      1.17 o
  -1  12  -1       41.06       37.95      1.29 o
   0  12  -1        0.03       -0.82      0.82 o
   1  12  -1        2.46        1.98      0.86 o
   2  12  -1       54.03       52.85      2.00 o
   3  12  -1       43.02       46.64      2.53 o
 -15  13  -1       31.55       36.65      2.04 o
 -14  13  -1        5.81        4.39      1.06 o
 -13  13  -1       10.61        7.57      1.14 o
 -12  13  -1       27.32       30.58      1.82 o
 -11  13  -1       70.86       60.19      2.86 o
 -10  13  -1       31.82       28.52      1.58 o
  -9  13  -1       36.23       39.38      1.87 o
  -8  13  -1      115.33      122.99      4.03 o
  -7  13  -1       24.10       35.30      1.69 o
  -6  13  -1      104.64      113.02      2.96 o
  -5  13  -1       10.17        8.42      1.00 o
  -4  13  -1       20.64       25.71      1.47 o
  -3  13  -1        0.35       -0.01      0.55 o
  -2  13  -1       71.98       70.08      1.77 o
  -1  13  -1       21.09       19.22      1.05 o
   0  13  -1       68.86       70.83      1.91 o
   1  13  -1        1.88        1.90      0.91 o
   2  13  -1       60.02       60.33      2.18 o
 -14  14  -1        7.17        7.25      1.86 o
 -13  14  -1        9.07       11.60      1.52 o
 -12  14  -1      111.57      115.76      3.26 o
 -11  14  -1        3.55        2.29      1.06 o
 -10  14  -1       20.61       24.52      1.53 o
  -9  14  -1       27.65       28.39      2.60 o
  -8  14  -1       17.62       19.99      1.31 o
  -7  14  -1       52.93       60.84      2.20 o
  -6  14  -1       10.02       11.61      1.15 o
  -5  14  -1       12.67       14.51      1.23 o
  -4  14  -1       22.11       20.12      1.05 o
  -3  14  -1        8.05        8.47      0.81 o
  -2  14  -1       27.00       29.67      1.31 o
  -1  14  -1       55.58       54.78      1.72 o
   0  14  -1        7.79        4.85      0.87 o
 -13  15  -1        2.31        2.43      1.11 o
 -12  15  -1        1.02        0.67      1.08 o
 -11  15  -1       84.41       89.10      2.85 o
 -10  15  -1       10.61        9.44      1.25 o
  -9  15  -1       48.54       43.77      2.09 o
  -8  15  -1       46.58       56.47      2.84 o
  -7  15  -1       60.94       69.59      2.47 o
  -6  15  -1       40.54       44.02      2.07 o
  -5  15  -1        0.92       -0.68      0.68 o
  -4  15  -1       38.68       42.95      1.51 o
  -3  15  -1       33.47       28.17      1.32 o
  -2  15  -1        3.70        3.70      0.83 o
 -11  16  -1       10.97        8.12      1.41 o
 -10  16  -1        9.01        9.43      1.88 o
  -9  16  -1        0.72       -0.81      1.08 o
  -8  16  -1       48.88       59.10      2.43 o
  -7  16  -1        2.90        2.35      1.00 o
  -6  16  -1        5.28        4.51      0.80 o
  -5  16  -1        2.80        1.64      0.76 o
  -3   2   0     1850.49     1501.62     28.45 o
   1   2   0     4085.39     2853.83    137.63 o
   2   2   0     3387.80     2983.71     44.65 o
  -5   3   0       28.92       20.24      0.98 o
  -4   3   0      591.54      648.67      9.77 o
  -3   3   0      926.83     1029.71     26.32 o
  -2   3   0     4096.48     2867.44     97.40 o
  -1   3   0     1862.64     1645.45     28.04 o
   0   3   0      945.98     1111.68     18.97 o
   1   3   0     1203.16     1158.03     16.84 o
   2   3   0     1811.57     1694.66     24.76 o
   3   3   0      335.88      326.80      6.14 o
  -7   4   0      281.42      303.23      4.74 o
  -6   4   0     3802.45     3515.51     52.48 o
  -5   4   0      223.61      238.19      3.81 o
  -4   4   0     4866.31     4115.97     62.56 o
  -3   4   0     1192.14     1135.97     14.71 o
  -2   4   0     3387.65     3005.80     98.38 o
  -1   4   0      593.92      650.48      9.70 o
   0   4   0     4823.63     4294.91     90.89 o
   1   4   0      112.91      120.64      1.96 o
   2   4   0     1063.65      877.81     15.88 o
   3   4   0      362.26      342.92      6.64 o
   4   4   0      847.21      813.89     14.82 o
  -9   5   0      190.71      202.63      4.12 o
  -8   5   0      253.14      274.29      5.57 o
  -7   5   0     1103.92     1259.04     22.64 o
  -6   5   0     1467.70     1399.87     20.63 o
  -5   5   0       75.03       65.52      4.59 o
  -4   5   0      106.84      112.95      2.34 o
  -3   5   0     1769.09     1626.49     24.54 o
  -2   5   0       27.25       16.15      0.50 o
  -1   5   0      234.44      251.33      3.82 o
   0   5   0       73.28       63.32      1.19 o
   1   5   0      508.36      429.04      6.33 o
   2   5   0      200.65      193.32      3.15 o
   3   5   0      402.74      414.85      7.97 o
   4   5   0      345.07      361.80      6.80 o
   5   5   0       71.78       79.48      2.06 o
 -11   6   0        0.48        0.13      0.59 o
 -10   6   0      107.01       93.00      2.33 o
  -9   6   0        4.92        3.12      0.51 o
  -8   6   0       56.58       63.16      2.08 o
  -7   6   0      592.49      622.64     10.78 o
  -6   6   0     1983.99     1874.56     28.21 o
  -5   6   0      484.21      401.91      6.38 o
  -4   6   0     1062.15      866.03     13.01 o
  -3   6   0      331.62      325.25      5.04 o
  -2   6   0     3839.48     3560.44     80.66 o
  -1   6   0     1423.88     1361.92     20.62 o
   0   6   0     1975.88     1908.09     27.79 o
   1   6   0       62.44       85.19      1.62 o
   2   6   0      393.77      430.74      6.59 o
   3   6   0      157.27      160.47      3.46 o
   4   6   0       98.11       86.32      2.17 o
   5   6   0      148.24      150.66      3.39 o
   6   6   0       27.83       33.55      1.59 o
 -13   7   0        0.09       -0.65      0.65 o
 -12   7   0      150.20      142.50      5.28 o
 -11   7   0       80.80       79.67      2.86 o
 -10   7   0      743.57      805.11     14.75 o
  -9   7   0      224.36      231.18      4.77 o
  -8   7   0       75.26       81.17      1.96 o
  -7   7   0       34.96       28.05      0.77 o
  -6   7   0       66.87       94.87      3.00 o
  -5   7   0      199.72      195.83      3.88 o
  -4   7   0      369.21      356.96     11.55 o
  -3   7   0      279.42      302.65      5.75 o
  -2   7   0     1090.56     1239.45     24.33 o
  -1   7   0      589.47      627.08      8.21 o
   0   7   0       34.36       27.08      0.70 o
   1   7   0      150.20      154.35      2.67 o
   2   7   0      170.84      181.97      3.06 o
   3   7   0      746.80      737.47     14.28 o
   4   7   0       32.31       44.84      1.55 o
   5   7   0      102.63      102.85      3.83 o
   6   7   0      223.59      234.41      5.26 o
   7   7   0      144.66      142.99      3.43 o
 -15   8   0       45.40       44.83      1.76 o
 -14   8   0       59.83       60.22      2.02 o
 -13   8   0        7.08        6.95      0.81 o
 -12   8   0       25.29       17.43      1.03 o
 -11   8   0       69.94       60.12      1.83 o
 -10   8   0      206.27      244.01      7.38 o
  -9   8   0      804.76      802.80     15.13 o
  -8   8   0      162.98      167.50      4.79 o
  -7   8   0      149.05      156.11      3.31 o
  -6   8   0      381.74      421.28      6.60 o
  -5   8   0      412.10      426.40      6.54 o
  -4   8   0      839.50      800.30     12.15 o
  -3   8   0      252.94      280.55      4.44 o
  -2   8   0       61.09       64.56      2.11 o
  -1   8   0       75.70       84.56      1.42 o
   0   8   0      163.43      170.84      2.30 o
   1   8   0        8.86        7.75      0.84 o
   2   8   0        1.08        0.44      0.78 o
   3   8   0      233.71      278.25      5.53 o
   4   8   0      527.73      555.24     12.91 o
   5   8   0        8.92        6.22      1.03 o
   6   8   0        9.13        9.53      1.02 o
   7   8   0       14.77       15.77      1.23 o
   8   8   0        2.62        1.99      0.93 o
 -16   9   0        7.79        6.96      0.98 o
 -15   9   0       20.04       19.06      1.50 o
 -14   9   0       43.19       46.34      2.62 o
 -13   9   0       40.76       32.25      2.26 o
 -12   9   0      207.83      203.71      4.37 o
 -11   9   0       86.08       91.09      2.31 o
 -10   9   0      336.71      342.18      6.80 o
  -9   9   0        5.08        0.09      1.03 o
  -8   9   0        8.37        7.07      1.07 o
  -7   9   0      163.74      172.43      3.04 o
  -6   9   0      160.53      166.49      2.85 o
  -5   9   0      332.83      345.58      5.93 o
  -4   9   0      187.68      202.21      3.38 o
  -3   9   0        5.59        4.60      0.47 o
  -2   9   0      235.66      243.80      3.97 o
  -1   9   0      807.97      828.65     12.36 o
   0   9   0        5.15        4.24      0.88 o
   1   9   0       66.88       64.65      1.57 o
   2   9   0      193.24      217.37      3.76 o
   3   9   0       90.08       86.38      2.82 o
   4   9   0        1.17        2.52      1.05 o
   5   9   0       22.57       21.23      1.35 o
   6   9   0       12.13       10.10      1.06 o
   7   9   0       61.77       61.99      2.14 o
 -16  10   0       13.18        9.03      2.60 o
 -15  10   0       14.92       12.74      1.04 o
 -14  10   0       14.21       12.23      0.96 o
 -13  10   0        7.86        7.59      1.12 o
 -12  10   0      176.27      167.47      3.64 o
 -11  10   0       96.88       90.08      2.95 o
 -10  10   0      125.34      118.50      4.30 o
  -9  10   0       68.60       67.72      1.94 o
  -8  10   0        1.66        0.95      0.65 o
  -7  10   0      723.90      692.14     13.24 o
  -6  10   0       95.05       83.82      3.13 o
  -5  10   0       74.99       84.74      2.20 o
  -4  10   0      110.06       98.47      2.45 o
  -3  10   0      737.68      781.92     14.65 o
  -2  10   0      208.21      252.89      4.16 o
  -1  10   0      335.62      351.13      5.61 o
   0  10   0      129.62      126.47      2.41 o
   1  10   0      119.53      126.37      2.49 o
   2  10   0       13.73       21.33      1.22 o
   3  10   0       40.82       50.01      1.80 o
   4  10   0        7.70        4.33      0.91 o
   5  10   0        1.65       -0.26      0.87 o
   6  10   0       22.04       19.51      2.01 o
 -16  11   0       12.12        8.96      1.70 o
 -15  11   0       17.12       16.53      1.25 o
 -14  11   0        0.36        0.21      0.74 o
 -13  11   0        0.08       -1.30      1.30 o
 -12  11   0        1.37        0.90      1.21 o
 -11  11   0       11.46        8.40      0.98 o
 -10  11   0      120.89      130.30      3.16 o
  -9  11   0      189.12      217.79      4.67 o
  -8  11   0      221.87      262.66      5.52 o
  -7  11   0       36.09       45.96      1.61 o
  -6  11   0      150.89      157.93      3.51 o
  -5  11   0        0.88        1.24      0.92 o
  -4  11   0       76.11       74.12      2.62 o
  -3  11   0       70.68       61.80      1.55 o
  -2  11   0       86.32       93.65      2.01 o
  -1  11   0       95.37       89.31      1.96 o
   0  11   0       11.93        8.44      0.74 o
   1  11   0       26.88       34.76      1.25 o
   2  11   0        3.85        4.35      1.77 o
   3  11   0      116.77      133.85      3.33 o
   4  11   0       61.66       60.37      2.09 o
   5  11   0        4.17        3.45      0.93 o
 -14  12   0        1.91        1.61      1.61 o
 -13  12   0        3.82        3.09      1.57 o
 -12  12   0       41.32       40.44      1.79 o
 -11  12   0       28.30       35.82      1.69 o
 -10  12   0       14.44       24.68      2.64 o
  -9  12   0       89.76       85.63      2.42 o
  -8  12   0      533.39      567.25     10.73 o
  -7  12   0       99.87       98.41      2.63 o
  -6  12   0       29.18       35.95      1.58 o
  -5  12   0      150.81      142.48      3.40 o
  -4  12   0       27.04       18.87      1.17 o
  -3  12   0      210.81      206.80      3.62 o
  -2  12   0      170.39      156.97      2.99 o
  -1  12   0        1.77        1.34      0.58 o
   0  12   0       42.15       39.26      1.39 o
   1  12   0       41.63       42.39      1.90 o
   2  12   0       24.81       30.03      1.58 o
   3  12   0        8.24        8.50      1.02 o
 -15  13   0       23.04       25.46      2.46 o
 -14  13   0        0.93        1.84      1.01 o
 -13  13   0       11.17       10.79      1.19 o
 -12  13   0       41.74       41.19      2.06 o
 -11  13   0        3.46        4.11      1.01 o
 -10  13   0       42.53       51.04      2.01 o
  -9  13   0        1.37        3.57      1.21 o
  -8  13   0        8.62        8.98      0.98 o
  -7  13   0      226.11      227.51      4.97 o
  -6  13   0        0.05        0.27      0.94 o
  -5  13   0        6.48        5.59      0.96 o
  -4  13   0       40.67       32.52      1.19 o
  -3  13   0        8.13        8.44      0.71 o
  -2  13   0        0.15       -0.58      0.58 o
  -1  13   0        4.13        5.43      0.87 o
   0  13   0       11.42       11.17      1.13 o
   1  13   0       38.87       41.12      2.10 o
   2  13   0       28.26       27.82      1.53 o
 -14  14   0       10.72        9.11      1.24 o
 -13  14   0       38.15       43.44      2.01 o
 -12  14   0       24.60       31.13      2.51 o
 -11  14   0      116.72      134.08      3.46 o
 -10  14   0        8.33        6.58      1.01 o
  -9  14   0       22.65       22.46      1.45 o
  -8  14   0        9.78       12.29      1.57 o
  -7  14   0      144.96      146.58      5.12 o
  -6  14   0       60.14       62.56      2.21 o
  -5  14   0       41.47       44.35      1.43 o
  -4  14   0       14.29       13.81      0.86 o
  -3  14   0        0.50       -0.32      0.72 o
  -2  14   0        1.79        2.66      0.75 o
  -1  14   0        0.85        0.56      0.71 o
   0  14   0       11.19        9.37      0.93 o
 -13  15   0       29.20       30.87      1.82 o
 -12  15   0        7.90        8.17      1.22 o
 -11  15   0       60.12       65.29      3.89 o
 -10  15   0        1.49        0.27      1.12 o
  -9  15   0       11.94       10.91      1.14 o
  -8  15   0       15.89       16.59      1.33 o
  -7  15   0       46.67       49.80      2.13 o
  -6  15   0       20.72       18.08      1.60 o
  -5  15   0       14.73       12.49      0.93 o
  -4  15   0       16.96       14.79      0.98 o
  -3  15   0       94.16      103.28      2.41 o
  -2  15   0       24.78       25.35      1.76 o
 -11  16   0        4.42        3.82      1.04 o
 -10  16   0       22.48       19.96      2.37 o
  -9  16   0       62.84       62.74      2.36 o
  -8  16   0        2.70        4.39      1.07 o
  -7  16   0        7.60        6.76      0.86 o
  -6  16   0       13.04        7.12      0.86 o
  -5  16   0       12.48        9.64      0.94 o
   1   1   1     2793.32     1903.95     46.85 o
  -3   2   1     2673.61     2484.22     62.25 o
  -1   2   1      267.89      252.42      7.67 o
   0   2   1     3405.78     2663.24     67.13 o
   1   2   1     1029.05     1085.37     15.82 o
   2   2   1      376.95      420.72      7.72 o
  -5   3   1     1620.62     1724.24     32.21 o
  -4   3   1     1322.02     1327.52     33.61 o
  -3   3   1     2283.06     2148.15     54.68 o
  -2   3   1      895.16      770.69     19.33 o
  -1   3   1      547.79      539.00      8.04 o
   0   3   1      482.34      549.90      8.28 o
   1   3   1      409.20      377.61      5.89 o
   2   3   1       31.01        7.53      0.47 o
   3   3   1      231.44      257.88      4.90 o
  -7   4   1        0.76        0.07      0.30 o
  -6   4   1      155.41      194.32      3.97 o
  -5   4   1      960.79      930.76     17.18 o
  -4   4   1     3368.00     2637.98     69.32 o
  -3   4   1      306.61      240.35      6.53 o
  -2   4   1      534.42      562.77     10.25 o
  -1   4   1     1419.53     1473.02     22.11 o
   0   4   1      497.10      519.99      7.96 o
   1   4   1     2180.46     1916.68     29.03 o
   2   4   1       50.61       73.00      1.32 o
   3   4   1      405.96      453.18      8.48 o
   4   4   1       35.00       60.27      5.10 o
  -9   5   1      457.55      475.48      9.51 o
  -8   5   1       17.73       13.51      0.68 o
  -7   5   1     1149.48     1246.37     22.67 o
  -6   5   1      362.02      466.16     12.44 o
  -5   5   1      620.51      630.44     16.69 o
  -4   5   1      197.10      216.64      6.13 o
  -3   5   1      584.90      489.59      8.91 o
  -2   5   1      623.05      605.19     10.98 o
  -1   5   1     1076.26     1264.45     18.95 o
   0   5   1      696.70      923.57     12.45 o
   1   5   1      414.75      479.24      7.23 o
   2   5   1      653.90      581.42      8.81 o
   3   5   1       19.60       20.52      0.90 o
   4   5   1       77.63       71.05      1.81 o
   5   5   1        4.52        4.31      1.30 o
 -11   6   1       82.59       67.38      2.08 o
 -10   6   1      142.50      150.07      3.24 o
  -9   6   1      641.01      693.29     13.47 o
  -8   6   1        9.90       11.10      0.98 o
  -7   6   1      257.67      252.30      7.29 o
  -6   6   1      332.57      422.53     11.32 o
  -5   6   1      456.91      385.93     10.52 o
  -4   6   1      190.63      155.66      3.15 o
  -3   6   1      446.17      490.40      9.02 o
  -2   6   1      936.85     1151.49     17.08 o
  -1   6   1        6.68        8.97      0.43 o
   0   6   1     1015.19     1023.46     13.77 o
   1   6   1      260.11      318.42      4.40 o
   2   6   1       70.30       76.91      1.53 o
   3   6   1      641.84      684.62     12.82 o
   4   6   1      464.42      473.47      9.21 o
   5   6   1       18.13       13.36      1.03 o
   6   6   1      115.21      108.06      3.67 o
 -13   7   1      107.44      114.75      2.77 o
 -12   7   1       70.73       72.55      2.07 o
 -11   7   1      633.16      633.39     14.39 o
 -10   7   1      105.44      106.47      2.46 o
  -9   7   1      314.83      332.07      6.55 o
  -8   7   1      303.50      298.75      8.19 o
  -7   7   1     1044.44     1145.88     29.71 o
  -6   7   1      189.22      175.64      5.19 o
  -5   7   1        3.43        0.42      0.41 o
  -4   7   1      713.82      777.09     13.99 o
  -3   7   1      491.77      528.34      9.62 o
  -2   7   1      932.22     1078.18     16.09 o
  -1   7   1      636.17      687.00     10.36 o
   0   7   1       48.86       63.47      1.13 o
   1   7   1       71.07       78.43      1.38 o
   2   7   1      202.34      227.45      3.81 o
   3   7   1       24.42       19.20      1.12 o
   4   7   1      106.66      111.83      2.65 o
   5   7   1      274.55      268.62      5.57 o
   6   7   1       22.85       31.89      1.40 o
   7   7   1       54.10       60.31      1.88 o
 -15   8   1       59.40       65.21      2.51 o
 -14   8   1        9.94       10.17      1.21 o
 -13   8   1        9.22        4.95      1.36 o
 -12   8   1      145.73      143.22      3.25 o
 -11   8   1       90.95      106.51      2.53 o
 -10   8   1      136.42      129.10      4.34 o
  -9   8   1       34.21       32.09      2.01 o
  -8   8   1       57.26       43.45      2.33 o
  -7   8   1      472.51      498.03     13.38 o
  -6   8   1      137.91      127.34      2.85 o
  -5   8   1     2266.00     2171.39     62.70 o
  -4   8   1       33.31       28.20      1.14 o
  -3   8   1      329.66      325.00      6.42 o
  -2   8   1      870.34      925.91     13.81 o
  -1   8   1      179.06      176.30      2.69 o
   0   8   1       89.82       86.27      1.49 o
   1   8   1      197.79      185.37      2.86 o
   2   8   1      120.09      115.69      2.23 o
   3   8   1        2.72        1.16      0.62 o
   4   8   1       20.00       21.03      1.14 o
   5   8   1      114.88      126.12      4.18 o
   6   8   1       16.70       16.89      1.25 o
   7   8   1       46.23       57.04      2.33 o
   8   8   1       47.61       55.04      1.95 o
 -16   9   1        2.76        2.95      0.87 o
 -15   9   1       39.79       42.16      2.30 o
 -14   9   1       12.33       12.42      0.99 o
 -13   9   1       21.73       23.18      2.10 o
 -12   9   1       30.81       21.48      1.92 o
 -11   9   1      266.76      266.94      7.70 o
 -10   9   1      168.59      179.67      5.68 o
  -9   9   1      134.56      125.08      4.25 o
  -8   9   1       35.15       23.00      1.22 o
  -7   9   1     1544.90     1557.95     28.32 o
  -6   9   1      241.75      235.78      4.70 o
  -5   9   1      219.74      265.66      5.28 o
  -4   9   1      168.73      183.20      3.80 o
  -3   9   1       66.21       57.78      1.31 o
  -2   9   1      179.66      194.20      3.23 o
  -1   9   1       32.86       42.61      1.03 o
   0   9   1      381.95      359.51      5.13 o
   1   9   1       32.88       26.80      0.89 o
   2   9   1       67.44       66.35      1.62 o
   3   9   1      484.21      481.62      9.19 o
   4   9   1       36.48       40.58      1.62 o
   5   9   1       27.40       24.81      1.36 o
   6   9   1       48.75       40.66      1.73 o
   7   9   1        0.69        0.57      1.07 o
 -16  10   1        5.48        5.15      1.75 o
 -15  10   1        0.99       -1.66      1.66 o
 -14  10   1       22.30       21.84      2.15 o
 -13  10   1        0.36       -1.30      1.30 o
 -12  10   1       35.81       30.12      2.42 o
 -10  10   1       37.01       41.48      2.51 o
  -9  10   1      168.19      158.82      3.62 o
  -8  10   1      423.19      420.08      8.21 o
  -7  10   1      152.07      146.58      3.43 o
  -6  10   1     1451.60     1484.69     26.85 o
  -5  10   1      172.81      147.29      6.11 o
  -4  10   1      318.94      337.44      5.34 o
  -3  10   1      243.54      266.00      4.38 o
  -2  10   1      154.04      124.71      2.34 o
  -1  10   1       55.13       55.28      1.23 o
   0  10   1      262.57      237.26      3.56 o
   1  10   1      101.62       92.26      1.98 o
   2  10   1      202.42      197.41      4.31 o
   3  10   1       33.57       33.08      2.10 o
   4  10   1       20.04       22.16      1.34 o
   5  10   1       10.25        8.67      1.36 o
   6  10   1        8.77        7.18      1.32 o
 -16  11   1        2.98       -0.22      1.57 o
 -15  11   1       39.13       40.81      3.18 o
 -14  11   1        7.60        6.89      1.83 o
 -12  11   1       42.39       39.11      2.64 o
 -11  11   1       79.42       71.33      3.31 o
 -10  11   1       11.22        9.91      0.98 o
  -9  11   1      331.66      315.29      6.30 o
  -8  11   1      405.91      420.83      8.13 o
  -7  11   1      551.16      566.52     10.81 o
  -6  11   1       87.11       85.35      2.33 o
  -5  11   1       67.93       58.27      1.85 o
  -4  11   1       20.52       27.22      1.07 o
  -3  11   1      454.03      453.85      7.13 o
  -2  11   1       89.37       76.51      1.51 o
  -1  11   1       29.53       36.08      1.07 o
   0  11   1      129.65      142.80      2.72 o
   1  11   1       28.07       26.74      1.15 o
   2  11   1       70.61       56.83      1.90 o
   3  11   1        3.40        2.60      0.85 o
   4  11   1       84.76       88.54      2.52 o
   5  11   1       11.39        8.74      1.04 o
 -14  12   1       26.75       35.31      2.82 o
 -13  12   1       20.86       16.87      2.01 o
 -12  12   1        0.05       -0.79      0.79 o
 -11  12   1      125.20      132.58      3.29 o
 -10  12   1      144.04      131.05      3.80 o
  -9  12   1       42.68       36.46      1.64 o
  -8  12   1       60.78       71.79      2.20 o
  -7  12   1        7.12        5.80      0.89 o
  -6  12   1       85.97       86.97      5.53 o
  -5  12   1        8.64        9.74      0.67 o
  -4  12   1        5.15        5.29      0.60 o
  -3  12   1       87.09      102.54      2.17 o
  -2  12   1      170.66      167.81      2.76 o
  -1  12   1       42.77       30.96      1.22 o
   0  12   1       25.24       25.09      1.19 o
   1  12   1       27.47       32.06      1.26 o
   2  12   1      112.18      116.75      4.50 o
   3  12   1        1.12       -0.20      1.43 o
 -15  13   1        3.25        3.54      1.83 o
 -14  13   1       56.45       58.14      2.19 o
 -13  13   1       69.99       75.65      6.71 o
 -12  13   1        2.77        2.88      1.06 o
 -11  13   1       83.17       79.33      2.53 o
 -10  13   1       28.28       24.09      1.55 o
  -9  13   1       96.48      106.15      3.45 o
  -8  13   1       72.45       74.58      2.26 o
  -7  13   1       78.65       73.11      4.86 o
  -6  13   1       41.37       34.22      2.02 o
  -5  13   1       47.58       52.62      1.50 o
  -4  13   1       19.47       19.61      0.97 o
  -3  13   1       99.57       92.65      1.81 o
  -2  13   1       44.77       43.05      1.38 o
  -1  13   1        4.75        6.49      0.73 o
   0  13   1       10.43        6.23      0.79 o
   1  13   1        8.92        9.63      1.05 o
   2  13   1        2.15        0.80      0.86 o
 -14  14   1        7.64        6.32      1.19 o
 -13  14   1        2.00        3.28      1.15 o
 -12  14   1       53.50       54.59      2.09 o
 -11  14   1       49.74       57.86      2.18 o
 -10  14   1       32.81       35.11      2.22 o
  -9  14   1       17.11       16.97      1.26 o
  -8  14   1       20.65       27.75      1.58 o
  -7  14   1        2.27        1.66      0.64 o
  -6  14   1      148.87      161.77      3.08 o
  -5  14   1        7.30        4.76      0.72 o
  -4  14   1       31.48       27.78      1.24 o
  -3  14   1       27.30       28.50      1.28 o
  -2  14   1       39.96       31.59      2.10 o
  -1  14   1        6.24        5.74      0.81 o
   0  14   1        7.04        6.61      1.20 o
 -13  15   1       60.38       62.17      2.44 o
 -12  15   1       44.43       50.43      2.07 o
 -11  15   1        7.37        7.20      1.15 o
 -10  15   1       44.00       39.30      1.91 o
  -9  15   1       64.35       66.40      3.36 o
  -8  15   1        0.30       -0.73      0.73 o
  -7  15   1       56.49       58.08      1.70 o
  -6  15   1       32.50       35.18      1.35 o
  -5  15   1        4.09        1.90      0.71 o
  -4  15   1       15.54       16.78      1.07 o
  -3  15   1       35.53       40.92      1.50 o
  -2  15   1       31.54       31.78      1.38 o
 -11  16   1       10.55       10.62      1.36 o
 -10  16   1       16.19       12.61      1.32 o
  -9  16   1       21.50       22.52      1.14 o
  -8  16   1       14.00       17.70      1.08 o
  -7  16   1        8.80        9.30      0.88 o
  -6  16   1       19.87       17.42      1.11 o
  -5  16   1       11.79       11.69      0.94 o
  -1   1   2     2449.30     2323.73     42.97 o
   0   1   2     3973.26     3572.31     54.04 o
   1   1   2      808.57      854.02     12.45 o
  -3   2   2     1140.45     1121.27     18.82 o
  -2   2   2      635.01      644.82     10.67 o
  -1   2   2     1812.08     1670.95     24.14 o
   0   2   2     1931.50     1987.27     24.83 o
   1   2   2      434.74      517.16      8.20 o
   2   2   2      220.12      230.34      4.70 o
  -5   3   2     1507.12     1608.61     40.01 o
  -4   3   2     1713.87     1745.57     34.56 o
  -3   3   2        7.16        7.85      1.10 o
  -2   3   2     2728.75     2718.90     66.86 o
  -1   3   2     3025.82     2762.35     81.88 o
   0   3   2      501.74      615.00      8.66 o
   1   3   2      485.40      626.64     10.10 o
   2   3   2      499.21      535.70      8.38 o
   3   3   2       25.73        5.86      0.34 o
  -7   4   2      651.31      729.40     14.50 o
  -6   4   2      983.76     1102.19     20.90 o
  -5   4   2     2643.31     2646.58     72.38 o
  -4   4   2      303.58      356.85      6.80 o
  -3   4   2      792.87      757.00     19.91 o
  -2   4   2     3022.82     2775.22     52.38 o
  -1   4   2     1580.65     1552.50     24.56 o
   0   4   2     2979.30     2944.18     47.10 o
   1   4   2      219.36      215.35      3.06 o
   2   4   2      170.21      183.49      3.96 o
   3   4   2       87.67       90.57      2.26 o
   4   4   2      518.46      552.27     11.27 o
  -9   5   2       15.36       11.45      1.43 o
  -8   5   2       58.81       66.30      3.02 o
  -7   5   2      204.89      215.70      5.95 o
  -6   5   2      151.41      123.45      2.41 o
  -5   5   2        6.49        4.69      0.74 o
  -4   5   2      589.75      570.82     10.93 o
  -3   5   2      118.81       86.76      1.29 o
  -2   5   2     1882.08     1870.73     49.54 o
  -1   5   2     1192.47     1369.76     19.59 o
   0   5   2     2595.58     2605.08     35.04 o
   1   5   2      243.26      246.72      3.47 o
   2   5   2     1028.73     1037.73     14.03 o
   3   5   2      797.50      775.67     12.44 o
   4   5   2      211.39      203.97      3.49 o
   5   5   2       67.73       58.53      2.64 o
 -11   6   2      394.71      391.25     10.61 o
 -10   6   2      108.41       97.15      3.67 o
  -9   6   2       88.41       78.98      3.00 o
  -8   6   2        3.44        1.83      0.81 o
  -7   6   2      386.27      354.11      9.44 o
  -6   6   2     1081.28      990.63     20.56 o
  -5   6   2      268.46      283.87     10.27 o
  -4   6   2      563.83      584.90      7.60 o
  -3   6   2     1235.64     1287.44     22.52 o
  -2   6   2      421.12      395.63      5.57 o
  -1   6   2      771.80      751.38     10.19 o
   0   6   2       95.11       71.71      1.22 o
   1   6   2       87.23       92.97      1.53 o
   2   6   2       60.15       67.99      2.22 o
   3   6   2      146.98      143.74      2.62 o
   4   6   2      717.20      703.21     11.32 o
   5   6   2      362.37      387.31      7.44 o
   6   6   2      210.68      207.73      6.58 o
 -13   7   2       80.65       89.05      3.76 o
 -12   7   2       20.42       16.20      1.66 o
 -11   7   2       54.89       58.67      2.82 o
 -10   7   2       36.19       28.51      2.19 o
  -9   7   2       22.97       18.57      1.70 o
  -8   7   2      162.64      162.94      4.92 o
  -7   7   2      171.39      167.10      5.01 o
  -6   7   2      743.49      713.90     18.35 o
  -5   7   2       14.72        8.27      0.40 o
  -4   7   2       98.88       73.94      1.64 o
  -3   7   2      113.88      132.07      2.18 o
  -2   7   2      628.61      604.99      8.16 o
  -1   7   2      470.37      481.33      6.64 o
   0   7   2        0.74        0.58      0.25 o
   1   7   2        6.86        5.15      0.36 o
   2   7   2     1113.83     1075.38     14.51 o
   3   7   2      496.65      502.02      8.15 o
   4   7   2      257.95      258.48      4.49 o
   5   7   2      198.53      189.03      4.03 o
   6   7   2       30.20       25.96      2.19 o
   7   7   2       48.49       58.26      3.40 o
 -15   8   2       35.23       36.29      3.00 o
 -14   8   2      187.40      185.98      6.40 o
 -13   8   2       35.04       32.76      2.37 o
 -12   8   2      238.29      244.78      7.29 o
 -11   8   2      128.32      138.19      4.83 o
 -10   8   2      776.75      790.25     20.50 o
  -9   8   2      155.51      152.33      4.92 o
  -8   8   2       77.83       73.84      2.77 o
  -7   8   2       80.75       93.35      3.27 o
  -6   8   2       55.13       66.92      2.30 o
  -5   8   2      262.09      267.45      5.30 o
  -4   8   2       51.58       59.38      1.22 o
  -3   8   2      250.45      267.14      4.29 o
  -2   8   2      260.79      254.70      3.36 o
  -1   8   2      102.90      107.70      1.75 o
   0   8   2      274.52      257.04      3.73 o
   1   8   2      218.15      211.91      3.21 o
   2   8   2      602.47      587.04      8.22 o
   3   8   2       57.30       58.52      2.55 o
   4   8   2       16.89       17.21      1.01 o
   5   8   2       12.82       12.32      1.61 o
   6   8   2       14.98       11.80      1.66 o
   7   8   2       27.81       24.84      2.46 o
   8   8   2       43.33       43.41      3.31 o
 -16   9   2        5.35        2.64      1.70 o
 -15   9   2       35.75       37.05      3.00 o
 -14   9   2       10.71        5.50      1.70 o
 -13   9   2       66.45       67.53      3.31 o
 -12   9   2       11.72        7.25      1.48 o
 -11   9   2       33.46       30.03      2.10 o
 -10   9   2       24.00       30.25      2.01 o
  -9   9   2      200.48      202.54      6.04 o
  -8   9   2      236.19      244.11      7.12 o
  -7   9   2      159.74      176.12      3.77 o
  -6   9   2      768.02      831.86     14.86 o
  -5   9   2       44.14       48.61      1.16 o
  -4   9   2      548.33      575.10      8.74 o
  -3   9   2       86.24       72.61      1.44 o
  -2   9   2      881.83      916.44     12.43 o
  -1   9   2       43.53       43.39      1.02 o
   0   9   2      287.53      313.76      4.56 o
   1   9   2      112.17      113.97      1.95 o
   2   9   2      138.59      155.83      3.38 o
   3   9   2       43.51       37.06      4.61 o
   4   9   2       60.85       61.27      2.62 o
   5   9   2       14.32       12.06      1.01 o
   6   9   2       48.34       46.32      3.04 o
   7   9   2       41.12       39.42      3.22 o
 -16  10   2       29.93       23.99      2.51 o
 -15  10   2        8.49        7.47      1.75 o
 -14  10   2        2.16        0.00      1.52 o
 -13  10   2        5.87        1.92      1.48 o
 -12  10   2       23.44       18.71      1.88 o
 -11  10   2        5.69        4.97      1.30 o
 -10  10   2       62.27       57.91      2.82 o
  -9  10   2       27.86       20.43      1.24 o
  -8  10   2       43.32       42.26      1.60 o
  -7  10   2      439.65      435.75      9.22 o
  -6  10   2      131.70      139.33      2.53 o
  -5  10   2       30.22       32.45      0.99 o
  -4  10   2      253.87      288.05      4.67 o
  -3  10   2       28.80       30.80      0.90 o
  -2  10   2      173.07      163.17      2.62 o
  -1  10   2       62.40       55.38      1.24 o
   0  10   2      109.49      101.87      1.80 o
   1  10   2       70.97       59.52      1.46 o
   2  10   2       14.18       15.78      1.01 o
   3  10   2       43.62       40.29      1.46 o
   4  10   2       53.59       56.39      1.81 o
   5  10   2       15.18       11.47      0.92 o
   6  10   2       34.04       35.08      3.13 o
 -15  11   2       10.81       12.49      2.10 o
 -14  11   2       61.79       63.77      3.45 o
 -13  11   2       39.23       29.09      2.37 o
 -12  11   2       39.32       36.16      2.60 o
 -11  11   2        2.36        1.70      1.30 o
 -10  11   2       84.44       93.36      2.51 o
  -9  11   2      122.81      123.20      3.01 o
  -8  11   2      118.31      135.48      3.16 o
  -7  11   2      121.61      116.25      2.80 o
  -6  11   2      147.61      162.54      2.84 o
  -5  11   2        6.70        4.78      0.66 o
  -4  11   2       90.61       78.07      1.68 o
  -3  11   2       59.20       64.53      1.37 o
  -2  11   2      275.05      288.92      4.20 o
  -1  11   2       13.68       17.81      0.76 o
   0  11   2       33.02       34.77      1.32 o
   1  11   2       98.19      104.10      2.15 o
   2  11   2       87.81       86.19      2.31 o
   3  11   2        8.37        7.10      1.79 o
   4  11   2       35.87       39.25      1.55 o
 -15  12   2        2.21        5.41      1.79 o
 -14  12   2       73.38       74.69      3.58 o
 -13  12   2       18.56       14.28      1.79 o
 -12  12   2       81.12       88.78      3.02 o
 -11  12   2        6.26        6.59      0.95 o
 -10  12   2       48.93       53.28      1.88 o
  -9  12   2       42.48       49.36      1.88 o
  -8  12   2      104.40      109.23      5.10 o
  -7  12   2        8.88       10.33      1.33 o
  -6  12   2       53.67       52.98      1.36 o
  -5  12   2       17.34       15.40      0.80 o
  -4  12   2        0.02       -0.45      0.45 o
  -3  12   2        9.78        6.01      0.58 o
  -2  12   2       46.34       46.65      1.17 o
  -1  12   2       30.86       26.92      1.07 o
   0  12   2       26.38       19.64      0.95 o
   1  12   2       27.85       28.28      1.47 o
   2  12   2       18.86       22.32      1.18 o
   3  12   2       31.53       33.79      1.45 o
 -14  13   2        2.65        0.93      1.07 o
 -13  13   2       14.23       14.81      1.97 o
 -12  13   2       54.64       64.83      2.29 o
 -11  13   2       34.43       34.27      1.83 o
 -10  13   2       43.44       48.90      2.37 o
  -9  13   2       22.72       20.01      1.30 o
  -8  13   2        9.22        7.90      0.67 o
  -7  13   2       23.35       30.34      1.12 o
  -6  13   2       78.12       88.60      1.97 o
  -5  13   2        8.41        6.83      0.79 o
  -4  13   2       97.53      112.16      2.07 o
  -3  13   2       23.63       26.11      0.97 o
  -2  13   2        9.85        9.63      0.72 o
  -1  13   2        9.52        6.30      0.69 o
   0  13   2       31.35       35.73      1.27 o
   1  13   2        3.01        1.66      0.70 o
 -14  14   2        9.13       10.31      1.25 o
 -13  14   2        9.51        5.66      1.12 o
 -12  14   2       37.06       34.00      1.90 o
 -11  14   2       38.08       41.65      1.92 o
 -10  14   2       17.27       14.83      1.30 o
  -9  14   2        4.87        3.45      0.63 o
  -8  14   2        3.56        4.61      1.19 o
  -7  14   2       32.10       39.03      1.34 o
  -6  14   2        9.26        9.46      0.74 o
  -5  14   2       21.74       22.29      0.95 o
  -4  14   2       19.15       19.10      0.88 o
  -3  14   2       15.79       14.34      0.93 o
  -2  14   2       27.68       33.57      2.21 o
  -1  14   2       13.10       13.69      1.01 o
   0  14   2       15.04       17.07      1.57 o
 -12  15   2       41.28       47.32      2.09 o
 -11  15   2       12.32       10.03      1.22 o
 -10  15   2        2.28       -0.27      0.63 o
  -9  15   2       14.84       11.77      0.86 o
  -8  15   2        4.93        4.85      0.89 o
  -7  15   2       35.70       31.20      1.25 o
  -6  15   2       49.72       58.29      1.63 o
  -5  15   2        6.26        4.43      0.87 o
  -4  15   2       71.24       75.79      1.96 o
  -3  15   2       34.25       31.48      1.48 o
 -10  16   2        0.88       -0.65      0.65 o
  -9  16   2       39.24       43.35      1.58 o
  -8  16   2       56.30       59.50      1.69 o
  -7  16   2        2.12        0.00      0.70 o
  -6  16   2       13.33       10.56      1.08 o
   0   0   3     1814.73     1961.18     60.19 o
  -1   1   3     3041.33     3200.92     40.26 o
   0   1   3     1284.06     1376.54     15.67 o
   1   1   3     2170.70     2321.66     28.37 o
  -3   2   3      161.09      160.56      2.54 o
  -2   2   3     3927.64     3713.14     55.55 o
  -1   2   3     1102.37     1127.48     11.63 o
   0   2   3      304.82      324.04      3.74 o
   1   2   3      511.24      644.87      9.54 o
   2   2   3      244.35      241.61      3.66 o
  -5   3   3      140.66      152.13      4.23 o
  -4   3   3      383.64      370.70      5.65 o
  -3   3   3     1435.48     1532.36     21.92 o
  -2   3   3      314.51      314.98      4.71 o
  -1   3   3      470.45      440.78      5.76 o
   0   3   3      824.39      856.07     10.87 o
   1   3   3      195.88      208.62      3.14 o
   2   3   3      734.34      630.02     12.70 o
   3   3   3      231.91      198.20      4.28 o
  -7   4   3      185.56      186.81      4.10 o
  -6   4   3      563.96      532.87     11.00 o
  -5   4   3      354.82      342.90      7.30 o
  -4   4   3     1485.51     1521.32     25.63 o
  -3   4   3      447.93      413.12      6.26 o
  -2   4   3      279.28      292.52      3.73 o
  -1   4   3     2151.54     2132.48     29.83 o
   0   4   3     1564.69     1486.50     20.95 o
   1   4   3      305.27      233.11      3.45 o
   2   4   3      827.37      792.24     16.11 o
   3   4   3       53.39       59.83      1.71 o
   4   4   3       27.86       29.29      1.54 o
  -9   5   3      103.55       95.97      2.21 o
  -8   5   3       56.31       52.05      1.10 o
  -7   5   3      126.29      124.18      3.09 o
  -6   5   3      522.94      516.02     11.14 o
  -5   5   3      118.67      135.56      2.65 o
  -4   5   3      316.11      308.59      5.34 o
  -3   5   3     1512.52     1668.39     23.40 o
  -2   5   3      451.46      578.09      8.20 o
  -1   5   3      260.99      285.06      4.21 o
   0   5   3       95.67       94.16      1.60 o
   1   5   3      186.20      148.69      2.68 o
   2   5   3      307.08      294.46      6.28 o
   3   5   3      306.76      291.00      6.39 o
   4   5   3       52.19       54.28      1.19 o
   5   5   3      147.03      135.19      2.46 o
 -11   6   3      149.36      155.51      5.19 o
 -10   6   3       69.00       79.11      1.65 o
  -9   6   3      191.78      184.00      3.21 o
  -8   6   3      526.22      537.44      8.69 o
  -7   6   3      175.21      161.15      4.92 o
  -6   6   3       53.91       39.07      1.79 o
  -5   6   3      316.17      330.54     11.23 o
  -4   6   3      205.38      190.41      3.24 o
  -3   6   3       87.19      110.96      1.81 o
  -2   6   3      983.05      933.75     13.30 o
  -1   6   3      675.37      715.05     10.31 o
   0   6   3       11.51       13.30      0.59 o
   1   6   3      309.67      313.65      5.39 o
   2   6   3      397.81      379.74      7.76 o
   3   6   3       46.24       42.38      1.55 o
   4   6   3      331.90      343.70      5.76 o
   5   6   3       14.85       16.08      2.53 o
 -13   7   3       19.50       16.20      1.88 o
 -12   7   3       18.03       11.10      1.61 o
 -11   7   3       88.28       79.70      3.40 o
 -10   7   3        0.62        2.38      0.44 o
  -9   7   3      110.86      107.27      2.37 o
  -8   7   3        5.42        5.72      0.38 o
  -7   7   3      114.25      103.10      3.58 o
  -6   7   3      146.36      138.19      4.21 o
  -5   7   3      246.27      240.04      4.83 o
  -4   7   3      389.90      360.57      6.85 o
  -3   7   3       59.27       63.48      1.24 o
  -2   7   3      385.86      376.19      5.56 o
  -1   7   3      173.47      202.56      3.21 o
   0   7   3       55.73       62.85      1.47 o
   1   7   3      224.91      246.44      4.34 o
   2   7   3      131.73      125.72      3.10 o
   3   7   3      179.82      168.07      3.04 o
   4   7   3       94.76       74.80      2.26 o
   5   7   3       18.81       13.69      1.66 o
   6   7   3       14.38       12.53      1.61 o
   7   7   3       93.62      103.87      4.34 o
 -15   8   3       17.39       22.24      2.33 o
 -14   8   3       24.20       22.02      2.15 o
 -13   8   3      109.10      116.48      4.39 o
 -12   8   3      109.34      121.94      4.43 o
 -11   8   3       35.47       29.36      2.10 o
 -10   8   3      283.63      269.39      7.09 o
  -9   8   3      165.74      154.20      3.28 o
  -8   8   3      395.85      403.49      7.88 o
  -7   8   3      628.30      593.70     15.93 o
  -6   8   3      470.79      459.25      8.83 o
  -5   8   3      176.46      175.55      3.75 o
  -4   8   3      585.45      594.79      9.81 o
  -3   8   3      161.29      147.43      2.44 o
  -2   8   3       61.16       68.09      1.34 o
  -1   8   3       52.15       48.24      1.11 o
   0   8   3       88.05       76.46      1.75 o
   1   8   3      119.50      119.69      2.41 o
   2   8   3       55.45       56.53      1.96 o
   3   8   3        2.65        3.18      1.14 o
   4   8   3       23.31       21.30      1.92 o
   5   8   3       15.61       15.26      1.79 o
   6   8   3       63.61       71.78      3.67 o
   7   8   3        0.44       -0.31      1.66 o
 -15   9   3       73.39       78.45      3.89 o
 -14   9   3       20.30       19.20      2.06 o
 -13   9   3        5.78        2.06      1.43 o
 -12   9   3       69.02       61.84      3.13 o
 -11   9   3       19.93       23.27      2.19 o
 -10   9   3      335.58      322.16      9.31 o
  -9   9   3       64.74       67.08      2.30 o
  -8   9   3       17.93       16.68      0.49 o
  -7   9   3      328.24      314.42      6.37 o
  -6   9   3      179.00      192.83      4.07 o
  -5   9   3      186.88      192.27      3.97 o
  -4   9   3      644.76      673.62     11.03 o
  -3   9   3      285.71      282.88      4.30 o
  -2   9   3       70.03       72.39      1.46 o
  -1   9   3      357.63      353.31      5.30 o
   0   9   3       57.62       46.95      1.43 o
   1   9   3       95.75       90.46      3.01 o
   2   9   3       55.39       59.57      2.06 o
   3   9   3       30.25       25.55      2.24 o
   4   9   3        6.80        4.92      1.57 o
   5   9   3        8.25        2.60      1.70 o
   6   9   3        0.67       -1.61      1.61 o
 -15  10   3       26.10       27.43      2.55 o
 -14  10   3       18.95       22.82      2.19 o
 -13  10   3        5.74       -0.40      1.43 o
 -12  10   3      265.37      275.71      8.28 o
 -11  10   3       23.72       24.25      2.19 o
 -10  10   3       75.83       81.22      3.27 o
  -9  10   3       80.33       77.86      2.02 o
  -8  10   3       12.22       10.22      0.51 o
  -7  10   3       56.05       56.53      2.30 o
  -6  10   3       33.90       38.64      1.48 o
  -5  10   3      303.46      297.48      5.95 o
  -4  10   3      120.11       99.87      2.18 o
  -3  10   3       46.10       40.09      1.34 o
  -2  10   3       53.93       53.63      1.31 o
  -1  10   3       13.67       15.63      0.80 o
   0  10   3       63.68       75.38      1.90 o
   1  10   3        7.60        6.92      0.96 o
   2  10   3       24.48       28.73      2.42 o
   3  10   3       55.51       56.61      3.22 o
   4  10   3       34.17       39.07      2.95 o
   5  10   3        2.50        3.18      1.79 o
 -15  11   3        3.98        6.31      1.88 o
 -14  11   3       19.05       13.56      1.97 o
 -13  11   3        3.30        2.10      1.34 o
 -12  11   3       10.70        6.22      1.57 o
 -11  11   3       87.24       89.50      3.71 o
 -10  11   3        4.61        0.31      0.82 o
  -9  11   3      100.43       94.13      2.14 o
  -8  11   3       74.26       59.75      2.85 o
  -7  11   3      350.38      342.95     16.13 o
  -6  11   3       21.41       18.94      0.75 o
  -5  11   3        4.94        2.06      0.63 o
  -4  11   3       44.32       40.82      1.37 o
  -3  11   3      170.70      152.67      3.04 o
  -2  11   3      108.76      122.99      2.64 o
  -1  11   3       42.54       45.28      1.44 o
   0  11   3       11.37       12.39      0.88 o
   1  11   3       62.18       59.35      2.18 o
   2  11   3        1.11        0.98      1.57 o
   3  11   3        6.71       10.74      2.01 o
   4  11   3        4.39        1.92      1.79 o
 -14  12   3        8.36        6.53      1.61 o
 -13  12   3       25.02       19.38      2.10 o
 -12  12   3       14.65       18.79      2.22 o
 -11  12   3       42.88       31.66      1.66 o
 -10  12   3       63.02       57.87      2.41 o
  -9  12   3       57.55       52.82      1.68 o
  -8  12   3       64.44       64.29      2.47 o
  -7  12   3       39.88       45.99      2.75 o
  -6  12   3       17.98       15.85      2.11 o
  -5  12   3        5.26        5.42      0.78 o
  -4  12   3       69.45       82.70      2.06 o
  -3  12   3       59.50       71.48      1.91 o
  -2  12   3       68.32       73.52      2.38 o
  -1  12   3        7.71        6.94      0.82 o
   0  12   3        6.36        4.36      1.04 o
   1  12   3       50.96       53.21      3.31 o
   2  12   3        3.79        3.80      1.79 o
 -14  13   3       19.49       21.75      1.52 o
 -13  13   3       20.10       18.44      1.34 o
 -12  13   3       88.25       88.08      2.19 o
 -11  13   3       34.19       37.38      1.19 o
 -10  13   3       68.98       77.55      4.34 o
  -9  13   3       13.37        9.80      0.68 o
  -8  13   3       15.90       15.98      1.89 o
  -7  13   3      161.64      165.56      3.88 o
  -6  13   3       25.16       27.56      1.41 o
  -5  13   3      153.40      166.81      3.72 o
  -4  13   3        0.78        1.71      0.71 o
  -3  13   3      120.62      129.57      2.88 o
  -2  13   3       49.32       58.81      1.86 o
  -1  13   3       21.08       15.35      1.37 o
   0  13   3        3.13        0.63      1.12 o
   1  13   3       57.29       53.92      3.27 o
 -13  14   3        5.41        8.38      0.67 o
 -12  14   3        0.39       -0.49      0.49 o
 -11  14   3       77.57       79.47      3.38 o
 -10  14   3        5.07        4.51      0.54 o
  -9  14   3       41.78       34.97      2.68 o
  -8  14   3       63.35       66.63      2.39 o
  -7  14   3      109.22      101.35      2.97 o
  -6  14   3        7.88       13.53      1.08 o
  -5  14   3       22.19       21.78      1.26 o
  -4  14   3       24.30       25.02      1.37 o
  -3  14   3       18.34       19.50      1.18 o
  -2  14   3       16.29       15.31      1.43 o
  -1  14   3        4.35        4.69      1.17 o
 -11  15   3       26.04       24.24      1.83 o
 -10  15   3        6.82        4.07      1.17 o
  -9  15   3       99.37      108.51      3.10 o
  -8  15   3       39.45       38.31      2.44 o
  -7  15   3       29.42       26.32      1.92 o
  -6  15   3       46.55       46.96      1.80 o
  -5  15   3       33.48       45.32      1.92 o
  -4  15   3       10.47        8.21      1.04 o
  -1   1   4     1234.37     1431.61     29.05 o
   0   1   4      145.31      160.17      4.29 o
   1   1   4        8.35        6.56      0.33 o
  -3   2   4      128.58      133.53      2.68 o
  -2   2   4      128.23      165.83      2.17 o
  -1   2   4     1022.29     1067.69     11.69 o
   0   2   4      263.32      257.82      3.04 o
   1   2   4       49.23       48.44      1.09 o
   2   2   4      356.50      387.13      5.95 o
  -5   3   4      260.28      229.43      3.70 o
  -4   3   4      352.40      321.44      4.99 o
  -3   3   4      742.08      792.41     11.57 o
  -2   3   4      278.04      284.00      3.17 o
  -1   3   4      471.67      583.56      6.08 o
   0   3   4      147.66      157.03      2.17 o
   1   3   4       16.05       28.02      0.75 o
   2   3   4      320.66      311.31      5.53 o
   3   3   4      235.19      301.38      5.51 o
  -7   4   4      176.02      167.64      3.93 o
  -6   4   4      156.06      157.60      3.62 o
  -5   4   4      530.95      516.49      7.82 o
  -4   4   4      466.86      385.33      5.88 o
  -3   4   4       68.23       86.00      1.55 o
  -2   4   4      311.32      351.90      4.11 o
  -1   4   4      429.62      417.36      5.41 o
   0   4   4       95.32      106.55      1.58 o
   1   4   4      489.81      532.97      7.77 o
   2   4   4      191.96      186.34      3.52 o
   3   4   4     1114.28     1125.59     19.24 o
   4   4   4      118.33      107.18      3.47 o
  -9   5   4       27.03       26.37      1.34 o
  -8   5   4       15.10       14.44      1.59 o
  -7   5   4       37.34       41.34      1.63 o
  -6   5   4       51.35       52.89      1.55 o
  -5   5   4      564.25      563.00      8.52 o
  -4   5   4       94.86      100.65      1.81 o
  -3   5   4      125.57      116.81      1.73 o
  -2   5   4     1205.70     1243.47     15.79 o
  -1   5   4      344.81      311.51      6.03 o
   0   5   4      193.81      130.46      2.19 o
   1   5   4      743.71      797.94     11.53 o
   2   5   4      131.80      123.78      2.83 o
   3   5   4      203.16      214.14      4.90 o
   4   5   4      577.23      552.60     11.56 o
   5   5   4       18.64       12.45      2.80 o
 -11   6   4       55.77       56.31      2.04 o
 -10   6   4      167.39      160.78      3.90 o
  -9   6   4       18.37       20.69      2.37 o
  -8   6   4       10.61       11.02      2.48 o
  -7   6   4      465.24      486.44     10.10 o
  -6   6   4      259.04      263.85      4.85 o
  -5   6   4      400.04      347.86      5.42 o
  -4   6   4      123.69      121.85      2.05 o
  -3   6   4      151.16      122.85      2.07 o
  -2   6   4        1.74        4.42      0.40 o
  -1   6   4      231.01      243.32      3.71 o
   0   6   4       91.85       89.76      1.64 o
   1   6   4      128.63      140.96      2.38 o
   2   6   4      709.85      686.63     12.02 o
   3   6   4       90.26       90.75      2.51 o
   4   6   4       20.47       17.28      1.18 o
   5   6   4      195.74      196.08      4.69 o
   6   6   4      119.04      114.15      4.14 o
 -13   7   4      168.77      163.43      5.59 o
 -12   7   4       78.29       84.98      3.54 o
 -11   7   4       19.55       14.01      1.61 o
 -10   7   4      153.81      151.08      4.97 o
  -9   7   4      174.42      179.27      5.46 o
  -8   7   4       96.84       79.74      3.09 o
  -7   7   4      546.34      535.97     14.41 o
  -6   7   4      293.97      307.35      6.57 o
  -5   7   4       71.76       68.48      1.35 o
  -4   7   4      133.57      124.53      2.11 o
  -3   7   4      323.59      338.84      5.02 o
  -2   7   4      184.97      178.99      2.89 o
  -1   7   4      149.66      153.92      2.55 o
   0   7   4       31.33       29.90      1.16 o
   1   7   4      149.29      135.56      2.32 o
   2   7   4       14.19       14.92      0.86 o
   3   7   4      108.97      118.58      3.15 o
   4   7   4        3.92        2.94      0.90 o
   5   7   4       30.18       26.47      1.53 o
   6   7   4        7.29        8.55      1.70 o
   7   7   4        7.11       11.64      1.88 o
 -15   8   4       67.57       63.46      3.58 o
 -14   8   4        6.58        8.19      1.79 o
 -13   8   4       34.23       22.60      2.06 o
 -12   8   4        9.38        5.01      1.39 o
 -11   8   4       52.37       51.91      2.73 o
 -10   8   4      432.76      460.08     12.62 o
  -9   8   4       39.59       35.31      2.15 o
  -8   8   4       45.55       41.39      2.24 o
  -7   8   4      268.99      263.62      5.32 o
  -6   8   4      311.87      320.90      6.02 o
  -5   8   4      126.26      102.78      2.10 o
  -4   8   4      473.43      471.69      6.94 o
  -3   8   4      762.43      768.62     10.98 o
  -2   8   4       89.62       93.65      1.78 o
  -1   8   4      111.57      106.70      1.91 o
   0   8   4       17.67       12.37      0.64 o
   1   8   4      127.45      132.35      2.41 o
   2   8   4      100.26       83.93      2.50 o
   3   8   4       14.34       15.29      1.15 o
   4   8   4       27.72       32.49      2.42 o
   5   8   4       27.70       18.08      1.92 o
   6   8   4       11.76        7.12      1.75 o
   7   8   4       17.52       23.05      2.42 o
 -15   9   4        4.36       -0.67      1.61 o
 -14   9   4       74.07       74.37      3.62 o
 -13   9   4        2.55        3.71      1.48 o
 -12   9   4       17.15       12.31      1.66 o
 -11   9   4      103.93      109.24      4.12 o
 -10   9   4       37.34       37.19      2.37 o
  -9   9   4      286.84      263.85      7.65 o
  -8   9   4      319.55      323.33      6.44 o
  -7   9   4      137.31      123.94      2.96 o
  -6   9   4      183.82      178.46      3.36 o
  -5   9   4      236.54      229.48      3.54 o
  -4   9   4      104.34      115.64      2.06 o
  -3   9   4      241.13      267.02      4.05 o
  -2   9   4      218.80      235.19      3.75 o
  -1   9   4       14.65       20.75      0.91 o
   0   9   4       27.92       26.48      1.04 o
   1   9   4        2.13        1.79      1.24 o
   2   9   4       60.24       73.58      2.41 o
   3   9   4       18.00       15.57      1.83 o
   4   9   4       51.77       47.61      3.00 o
   5   9   4       22.28       24.25      2.24 o
   6   9   4       38.65       30.30      2.95 o
 -14  10   4        9.68        4.52      1.66 o
 -13  10   4        5.00        0.00      1.34 o
 -12  10   4       25.80       24.08      2.28 o
 -11  10   4      154.39      140.65      4.83 o
 -10  10   4       89.95       89.63      3.58 o
  -9  10   4       66.64       61.51      1.93 o
  -8  10   4       17.00       13.83      0.95 o
  -7  10   4       86.23       88.27      2.36 o
  -6  10   4      145.33      132.61      2.79 o
  -5  10   4      190.66      180.34      3.39 o
  -4  10   4       42.89       52.76      1.51 o
  -3  10   4       53.75       38.59      1.34 o
  -2  10   4      221.79      203.70      3.36 o
  -1  10   4      293.56      317.52      4.95 o
   0  10   4        9.41       10.52      0.74 o
   1  10   4      173.92      168.44      2.96 o
   2  10   4       55.32       62.99      2.33 o
   3  10   4       95.47      104.18      4.43 o
   4  10   4       12.04        8.50      1.92 o
 -13  11   4       19.98       20.36      2.01 o
 -12  11   4       37.31       34.19      2.55 o
 -11  11   4       58.40       69.61      2.24 o
 -10  11   4       13.36       12.99      1.04 o
  -9  11   4       21.31       26.29      2.01 o
  -8  11   4       12.80       12.58      1.01 o
  -7  11   4       53.07       56.14      2.23 o
  -6  11   4       58.05       58.44      2.81 o
  -5  11   4       35.59       31.52      1.32 o
  -4  11   4        9.95       10.62      0.85 o
  -3  11   4      189.21      187.94      3.61 o
  -2  11   4       58.84       59.61      1.75 o
  -1  11   4       65.66       68.73      1.84 o
   0  11   4        3.73        2.77      0.65 o
   1  11   4      178.36      179.18      3.77 o
   2  11   4       14.03       16.73      1.45 o
   3  11   4       31.78       30.92      2.91 o
 -14  12   4        6.24        6.49      1.75 o
 -13  12   4       10.02        6.76      1.66 o
 -12  12   4        6.88        4.04      0.99 o
 -11  12   4        1.45       -0.04      0.87 o
 -10  12   4       88.35       93.25      2.66 o
  -9  12   4       32.85       40.35      3.33 o
  -8  12   4       59.51       59.24      2.03 o
  -7  12   4       37.70       38.97      1.47 o
  -6  12   4       26.91       32.13      1.38 o
  -5  12   4       37.66       38.47      1.45 o
  -4  12   4       17.06       16.33      1.07 o
  -3  12   4       47.21       64.79      1.87 o
  -2  12   4        6.96        5.13      0.83 o
  -1  12   4        2.38       -0.19      0.86 o
   0  12   4        5.73        3.19      0.90 o
   1  12   4        9.86       11.23      2.01 o
   2  12   4       96.02      106.10      4.70 o
 -13  13   4        1.64        2.28      1.04 o
 -12  13   4       18.28       21.84      3.45 o
 -11  13   4       53.96       55.01      2.15 o
 -10  13   4       28.18       24.66      1.99 o
  -9  13   4       62.90       64.55      2.25 o
  -8  13   4       46.10       52.28      1.80 o
  -7  13   4       31.92       37.70      1.59 o
  -6  13   4        4.10        3.63      0.83 o
  -5  13   4       59.75       69.19      2.15 o
  -4  13   4        3.24        5.12      0.87 o
  -3  13   4       11.56       14.19      1.13 o
  -2  13   4       37.52       33.42      1.57 o
  -1  13   4       14.21       12.78      1.33 o
   0  13   4       63.13       59.94      2.46 o
 -12  14   4        6.85        6.25      1.15 o
 -11  14   4        7.29        4.37      1.09 o
 -10  14   4       22.29       22.73      1.46 o
  -9  14   4       50.89       55.78      2.20 o
  -8  14   4        8.14        4.74      1.01 o
  -7  14   4       19.14       32.91      1.62 o
  -6  14   4       54.93       51.81      2.55 o
  -5  14   4        2.42        0.02      0.85 o
  -4  14   4       54.19       63.48      2.01 o
  -3  14   4       86.16       95.00      2.48 o
  -2  14   4       20.26       20.67      1.58 o
  -9  15   4       15.20       16.14      1.23 o
  -8  15   4       67.52       75.35      2.26 o
  -7  15   4       11.80       12.42      1.14 o
  -6  15   4       29.11       31.11      1.65 o
  -1   1   5      570.02      602.10     10.14 o
   0   1   5      215.36      213.97      6.04 o
   1   1   5        8.31       10.51      0.92 o
  -3   2   5       33.82       36.64      0.65 o
  -2   2   5       16.02        9.45      0.62 o
  -1   2   5      504.34      545.58      8.41 o
   0   2   5      652.77      610.66      8.28 o
   1   2   5      100.59      112.68      2.72 o
   2   2   5      122.95      154.04      2.22 o
  -5   3   5      385.26      367.48      5.68 o
  -4   3   5      474.00      522.94      7.42 o
  -3   3   5      797.68      832.81     12.86 o
  -2   3   5      778.39      761.41      8.25 o
  -1   3   5      803.43      821.74      8.51 o
   0   3   5      188.06      199.61      3.22 o
   1   3   5      667.64      660.26      8.94 o
   2   3   5      183.60      147.07      2.54 o
   3   3   5      152.35      145.73      3.86 o
  -7   4   5       67.38       56.72      1.79 o
  -6   4   5      672.28      650.07      9.86 o
  -5   4   5      664.45      694.55     10.43 o
  -4   4   5      181.88      175.91      2.48 o
  -3   4   5      611.11      646.02      7.13 o
  -2   4   5       13.08       15.46      0.64 o
  -1   4   5      193.87      214.30      2.38 o
   0   4   5       46.31       55.41      1.05 o
   1   4   5      718.90      707.13     10.65 o
   2   4   5      168.12      163.93      3.21 o
   3   4   5       86.32       82.54      3.51 o
   4   4   5      200.94      193.23      3.70 o
  -9   5   5       98.77      102.63      3.13 o
  -8   5   5       34.89       33.29      1.25 o
  -7   5   5      414.55      404.67      7.18 o
  -6   5   5        3.39        5.61      0.60 o
  -5   5   5       34.00       39.47      1.08 o
  -4   5   5      430.66      427.68      5.66 o
  -3   5   5       92.02      109.43      1.73 o
  -2   5   5      399.90      395.81      4.68 o
  -1   5   5       69.91       61.58      1.08 o
   0   5   5      491.50      498.31      7.26 o
   1   5   5      230.13      252.90      4.66 o
   2   5   5      926.25      906.47     15.28 o
   3   5   5      243.30      249.07      4.74 o
   4   5   5      218.92      210.64      4.14 o
   5   5   5      161.37      156.94      3.30 o
 -11   6   5       37.13       36.44      1.49 o
 -10   6   5       83.88       70.44      1.96 o
  -9   6   5        7.15        5.11      0.75 o
  -8   6   5       10.93        7.83      1.57 o
  -7   6   5      286.53      275.48      5.25 o
  -6   6   5       66.33       58.12      1.36 o
  -5   6   5       34.14       34.34      0.84 o
  -4   6   5      106.74      110.88      1.73 o
  -3   6   5       40.87       35.59      1.92 o
  -2   6   5      699.21      729.62     10.39 o
  -1   6   5      564.78      569.28      8.21 o
   0   6   5      268.83      258.71      3.97 o
   1   6   5       21.42       15.55      0.91 o
   2   6   5      166.85      172.98      3.48 o
   3   6   5       22.62       21.79      1.76 o
   4   6   5       32.13       35.33      2.56 o
   5   6   5      169.61      171.57      3.55 o
   6   6   5        1.80        0.52      1.50 o
 -13   7   5       26.47       26.70      1.61 o
 -12   7   5       21.50       25.34      1.60 o
 -11   7   5       20.40       17.94      1.57 o
 -10   7   5       47.24       46.08      1.67 o
  -9   7   5       61.70       55.97      1.68 o
  -8   7   5      170.56      173.98      5.77 o
  -7   7   5      104.89       96.33      2.33 o
  -6   7   5      260.91      246.66      3.50 o
  -5   7   5      436.96      427.57      6.25 o
  -4   7   5        0.03       -0.39      0.39 o
  -3   7   5      184.72      188.27      2.99 o
  -2   7   5      175.04      163.16      2.69 o
  -1   7   5       22.33       17.52      0.81 o
   0   7   5       25.83       29.12      1.18 o
   1   7   5      112.47      101.25      2.32 o
   2   7   5       86.29       82.53      2.39 o
   3   7   5       29.41       27.85      1.39 o
   4   7   5       14.88       16.48      1.33 o
   5   7   5       45.86       48.19      2.17 o
   6   7   5       35.14       40.23      1.90 o
   7   7   5       33.77       38.35      2.82 o
 -14   8   5       34.29       33.34      2.64 o
 -13   8   5        2.30        1.79      1.34 o
 -12   8   5       75.33       75.58      3.31 o
 -11   8   5       90.98       87.67      3.58 o
  -9   8   5       67.81       58.98      2.12 o
  -8   8   5      204.11      198.45      4.72 o
  -7   8   5      394.19      372.23      6.31 o
  -6   8   5      114.77      118.30      2.93 o
  -5   8   5      103.65      109.54      2.14 o
  -4   8   5      112.93      105.76      1.91 o
  -3   8   5       10.80       12.01      0.65 o
  -2   8   5      136.59      144.64      2.43 o
  -1   8   5      234.35      241.77      3.85 o
   0   8   5      178.57      188.69      3.11 o
   1   8   5       16.93       15.17      1.14 o
   2   8   5      194.71      190.50      3.88 o
   3   8   5        1.40        0.25      0.78 o
   4   8   5       25.26       24.05      1.31 o
   5   8   5       25.52       24.32      1.34 o
   6   8   5       23.33       18.97      2.10 o
 -14   9   5       33.59       26.54      2.51 o
 -13   9   5       14.31       11.10      1.70 o
 -12   9   5        8.77        9.76      1.48 o
 -11   9   5        9.92        8.73      1.34 o
 -10   9   5       28.45       17.32      1.57 o
  -9   9   5       88.96       81.59      2.65 o
  -8   9   5       17.26       16.01      0.91 o
  -7   9   5       42.52       40.46      2.46 o
  -6   9   5      165.41      166.69      2.76 o
  -5   9   5        2.33        4.06      0.76 o
  -4   9   5       89.09       89.42      1.78 o
  -3   9   5       22.47       20.55      1.38 o
  -2   9   5       67.04       88.72      1.82 o
  -1   9   5      119.91      117.05      2.20 o
   0   9   5       29.66       26.09      1.10 o
   1   9   5       25.24       26.98      1.42 o
   2   9   5       88.77       88.43      2.36 o
   3   9   5       34.03       25.56      1.40 o
   4   9   5        2.29        0.67      0.85 o
   5   9   5        5.64        3.66      1.68 o
 -12  10   5        3.95        1.21      1.39 o
 -11  10   5        6.77        2.15      1.34 o
 -10  10   5        2.09        1.75      0.72 o
  -9  10   5        2.34        1.50      0.68 o
  -8  10   5       69.07       72.37      1.87 o
  -7  10   5       30.78       26.32      1.27 o
  -6  10   5      273.70      254.19      5.71 o
  -5  10   5       40.77       40.51      1.41 o
  -4  10   5       61.62       71.51      1.83 o
  -3  10   5       69.21       58.19      1.65 o
  -2  10   5        4.99        5.16      0.64 o
  -1  10   5       81.19       81.07      1.80 o
   0  10   5       85.59       89.25      2.01 o
   1  10   5      129.46      139.92      3.19 o
   2  10   5       35.13       38.11      1.61 o
   3  10   5       26.29       23.39      1.70 o
 -13  11   5       17.30       15.30      1.88 o
 -12  11   5       56.25       59.97      3.09 o
 -11  11   5       31.19       30.87      2.15 o
 -10  11   5       46.53       41.30      2.04 o
  -9  11   5        7.58        5.09      0.82 o
  -8  11   5      153.61      156.00      3.20 o
  -7  11   5        2.86        3.20      0.76 o
  -6  11   5       70.18       75.94      1.94 o
  -5  11   5        6.96        4.02      0.74 o
  -4  11   5       12.10       13.33      0.90 o
  -3  11   5       17.70       19.79      1.10 o
  -2  11   5       39.25       39.67      1.51 o
  -1  11   5       30.32       28.69      1.40 o
   0  11   5       20.59       21.10      1.21 o
   1  11   5       34.09       37.98      2.46 o
   2  11   5       74.38       77.39      3.56 o
 -12  12   5        4.14        3.98      1.10 o
 -11  12   5       21.85       21.01      1.72 o
 -10  12   5        4.37        4.02      0.86 o
  -9  12   5       12.07       11.90      0.97 o
  -8  12   5       26.65       29.08      1.43 o
  -7  12   5       55.89       64.36      1.89 o
  -6  12   5        0.01       -0.73      0.73 o
  -5  12   5       70.89       74.97      2.00 o
  -4  12   5       94.99       92.74      2.30 o
  -3  12   5       21.98       22.64      1.22 o
  -2  12   5       39.87       36.33      1.53 o
  -1  12   5        0.80       -0.23      0.78 o
   0  12   5       65.11       72.45      2.11 o
 -11  13   5       36.87       41.16      1.91 o
 -10  13   5       15.24       15.01      1.11 o
  -9  13   5       35.16       37.37      1.62 o
  -8  13   5       35.63       31.77      1.53 o
  -7  13   5       17.47       16.03      1.60 o
  -6  13   5       41.76       41.78      1.64 o
  -5  13   5        4.04        1.97      0.89 o
  -4  13   5       85.60       91.39      2.39 o
  -3  13   5        8.21        7.79      0.98 o
  -2  13   5       10.45       13.11      1.08 o
  -9  14   5        4.52        2.64      0.93 o
  -8  14   5        5.39        1.84      0.92 o
  -7  14   5        0.06       -0.12      0.85 o
  -6  14   5        9.97        9.66      1.06 o
  -5  14   5       38.88       43.71      1.80 o
   0   0   6      315.54      278.75      9.58 o
  -1   1   6       66.59       59.34      1.76 o
   0   1   6      192.02      229.12      5.73 o
   1   1   6       74.99       58.32      1.79 o
  -3   2   6      132.06      150.96      2.60 o
  -2   2   6       80.00       91.68      1.25 o
  -1   2   6      241.48      279.00      4.39 o
   0   2   6       45.77       48.85      2.35 o
   1   2   6      152.87      139.38      2.42 o
   2   2   6      113.56      122.88      2.27 o
  -5   3   6      153.46      159.79      2.75 o
  -4   3   6      136.79      138.22      1.83 o
  -3   3   6      502.87      532.63      7.46 o
  -2   3   6      261.95      260.89      2.87 o
  -1   3   6      631.57      687.31     11.51 o
   0   3   6       16.60       21.34      0.86 o
   1   3   6       78.76       71.87      1.50 o
   2   3   6      373.15      383.11      5.98 o
   3   3   6       67.01       58.66      1.58 o
  -7   4   6       33.35       32.91      1.25 o
  -6   4   6      124.27      143.06      3.15 o
  -5   4   6        4.09        5.25      0.54 o
  -4   4   6      370.98      398.22      6.08 o
  -3   4   6      100.94      123.08      1.51 o
  -2   4   6      656.58      669.10      7.07 o
  -1   4   6      169.10      181.32      2.34 o
   0   4   6      288.04      275.18      3.75 o
   1   4   6       64.33       58.13      3.10 o
   2   4   6      112.43      102.96      2.21 o
   3   4   6       93.99       74.71      1.87 o
   4   4   6      115.02      111.74      2.55 o
  -9   5   6      132.41      127.03      2.85 o
  -8   5   6       53.00       48.56      2.74 o
  -7   5   6       21.99       18.95      1.19 o
  -6   5   6      110.89      100.43      1.95 o
  -5   5   6      163.71      150.17      2.67 o
  -4   5   6      270.59      251.56      3.49 o
  -3   5   6       79.92       85.46      1.45 o
  -2   5   6        8.15        6.83      0.87 o
  -1   5   6      429.28      372.92      4.99 o
   0   5   6      123.82      129.17      2.64 o
   1   5   6       45.42       43.59      1.37 o
   2   5   6       31.67       29.60      1.23 o
   3   5   6       77.17       86.38      2.91 o
   4   5   6       79.29       78.36      2.42 o
   5   5   6       32.12       30.73      1.42 o
 -11   6   6      122.82      139.53      3.12 o
 -10   6   6        1.23        0.94      0.78 o
  -9   6   6       16.07       13.63      1.37 o
  -8   6   6       36.70       34.53      1.72 o
  -7   6   6       84.09       88.98      2.16 o
  -6   6   6      302.38      301.23      4.86 o
  -5   6   6       14.00       15.23      0.67 o
  -4   6   6       31.16       28.32      0.79 o
  -3   6   6      131.52      124.45      1.93 o
  -2   6   6       11.98       12.64      0.60 o
  -1   6   6       53.39       48.01      1.13 o
   0   6   6       92.22       79.32      1.92 o
   1   6   6       83.13       93.67      2.31 o
   2   6   6      153.18      136.84      2.95 o
   3   6   6       31.15       31.00      3.17 o
   4   6   6       92.02       91.09      2.31 o
   5   6   6        6.39        4.68      0.93 o
   6   6   6       12.21        9.97      1.44 o
 -13   7   6        1.77        0.93      0.89 o
 -12   7   6       25.94       19.18      1.83 o
 -11   7   6        6.36        4.89      0.89 o
 -10   7   6        8.08        4.21      1.29 o
  -9   7   6       33.95       39.96      1.56 o
  -8   7   6       59.16       60.07      2.69 o
  -7   7   6      226.66      230.04      3.87 o
  -6   7   6       31.59       37.35      1.01 o
  -5   7   6       43.01       40.50      1.54 o
  -4   7   6       13.68       11.52      0.60 o
  -3   7   6       64.56       67.15      1.42 o
  -2   7   6       20.20       17.23      0.81 o
  -1   7   6       40.15       39.74      1.10 o
   0   7   6        9.78        7.27      0.75 o
   1   7   6       14.16       12.00      0.90 o
   2   7   6      144.99      148.18      3.21 o
   3   7   6       39.85       45.07      1.67 o
   4   7   6       12.24       13.58      1.04 o
   5   7   6       29.83       35.70      1.88 o
   6   7   6       14.95       16.35      1.20 o
 -13   8   6       15.61        9.70      1.32 o
 -12   8   6       10.32        6.14      1.16 o
 -11   8   6       29.95       28.96      1.84 o
 -10   8   6       85.29       82.00      2.67 o
  -9   8   6      133.11      122.38      3.38 o
  -8   8   6       32.21       32.78      1.26 o
  -7   8   6      244.78      253.82      3.96 o
  -6   8   6        0.97        0.85      0.76 o
  -5   8   6      109.77      109.33      2.01 o
  -4   8   6      323.65      329.81      5.08 o
  -3   8   6       27.23       26.50      1.61 o
  -2   8   6       42.98       36.41      1.14 o
  -1   8   6      108.64      105.38      2.03 o
   0   8   6       63.20       56.32      1.76 o
   1   8   6       32.37       31.70      1.49 o
   2   8   6       37.87       36.73      1.61 o
   3   8   6      126.23      141.55      3.23 o
   4   8   6       34.07       34.89      1.58 o
   5   8   6       17.31       17.89      1.20 o
 -12   9   6       30.29       30.61      2.53 o
 -11   9   6       17.87       20.76      1.51 o
 -10   9   6        9.02        4.29      0.97 o
  -9   9   6       14.48       12.79      0.89 o
  -8   9   6       38.55       35.59      1.32 o
  -7   9   6        4.48        2.86      0.67 o
  -6   9   6       20.11       21.34      0.93 o
  -5   9   6        5.48        7.90      0.81 o
  -4   9   6       30.89       34.19      1.15 o
  -3   9   6       13.74        9.80      0.70 o
  -2   9   6       20.75       24.44      1.07 o
  -1   9   6       73.76       67.01      1.64 o
   0   9   6        0.60        0.52      0.86 o
   1   9   6      161.79      173.68      5.24 o
   2   9   6       42.35       35.42      1.68 o
   3   9   6        7.78        6.09      1.01 o
 -12  10   6       91.23       89.31      5.01 o
 -11  10   6       82.49       84.78      2.91 o
 -10  10   6       73.93       83.08      2.17 o
  -9  10   6       22.46       19.61      1.17 o
  -8  10   6       59.65       56.08      1.68 o
  -7  10   6       38.56       45.77      1.51 o
  -6  10   6        9.12        8.06      0.83 o
  -5  10   6       61.80       56.64      1.66 o
  -4  10   6        0.22       -1.15      1.15 o
  -3  10   6      211.83      200.03      3.78 o
  -2  10   6       79.60       81.44      3.30 o
  -1  10   6       54.77       48.54      1.45 o
   0  10   6       88.68       93.44      2.57 o
   1  10   6       16.25       17.78      1.40 o
   2  10   6       17.00       18.70      1.31 o
 -11  11   6       15.77       15.70      1.13 o
 -10  11   6       36.21       37.60      1.55 o
  -9  11   6        6.01        3.78      0.83 o
  -8  11   6        4.02        3.64      0.80 o
  -7  11   6      113.73      116.16      2.61 o
  -6  11   6       25.65       26.24      1.34 o
  -5  11   6       40.64       39.69      1.47 o
  -4  11   6       25.79       21.51      1.19 o
  -3  11   6       15.78       13.37      1.01 o
  -2  11   6       12.60       10.26      1.03 o
  -1  11   6        0.26       -0.75      0.81 o
   0  11   6       17.33       20.38      1.49 o
 -10  12   6       14.34       13.15      1.10 o
  -9  12   6       27.64       28.38      1.65 o
  -8  12   6       65.34       72.42      3.20 o
  -7  12   6       32.22       38.91      1.61 o
  -6  12   6       11.35       11.87      0.98 o
  -5  12   6        8.77        9.39      0.96 o
  -4  12   6       25.01       32.15      1.53 o
  -3  12   6       22.62       16.93      1.14 o
  -2  12   6       36.81       43.36      1.71 o
  -8  13   6        8.59       11.16      1.33 o
  -7  13   6       38.29       41.37      2.63 o
  -6  13   6       16.20       17.68      1.18 o
  -5  13   6       37.98       37.24      1.65 o
  -1   1   7      268.46      290.74      5.92 o
   0   1   7       43.94       48.57      2.59 o
   1   1   7      462.27      433.06      8.39 o
  -3   2   7       41.36       49.00      2.02 o
  -2   2   7       14.77       13.14      1.09 o
  -1   2   7      374.87      365.61      7.21 o
   0   2   7       76.41       86.44      2.44 o
   1   2   7       68.95       83.75      2.60 o
   2   2   7       58.96       54.11      1.99 o
  -5   3   7      138.92      148.86      2.63 o
  -4   3   7       63.67       58.45      1.32 o
  -3   3   7      361.33      374.86      5.15 o
  -2   3   7       85.31       70.02      2.19 o
  -1   3   7       80.02       86.48      1.96 o
   0   3   7       55.26       57.79      1.90 o
   1   3   7       99.22       85.24      1.67 o
   2   3   7        3.67        5.95      0.80 o
   3   3   7      134.53      116.94      2.56 o
  -7   4   7       72.75       77.91      2.01 o
  -6   4   7        6.40        3.94      0.58 o
  -5   4   7       64.93       58.83      1.47 o
  -4   4   7       78.85       82.79      1.42 o
  -3   4   7       22.71       22.85      0.78 o
  -2   4   7       34.00       50.79      1.02 o
  -1   4   7       81.02       86.93      2.31 o
   0   4   7       28.66       27.52      1.12 o
   1   4   7      123.49      128.64      3.08 o
   2   4   7       48.07       37.87      3.59 o
   3   4   7      179.24      188.91      3.78 o
   4   4   7       11.06       11.39      1.69 o
  -9   5   7      119.71      105.69      2.60 o
  -8   5   7       23.52       26.37      1.97 o
  -7   5   7       18.69       17.74      1.36 o
  -6   5   7       49.05       39.94      1.76 o
  -5   5   7      190.14      171.04      2.55 o
  -4   5   7       20.58       20.39      0.98 o
  -3   5   7      196.92      211.16      3.01 o
  -2   5   7       69.66       67.32      1.26 o
  -1   5   7      108.01       97.78      2.12 o
   0   5   7        4.04        4.30      0.58 o
   1   5   7       75.99       69.46      1.86 o
   2   5   7        1.71       -0.17      0.67 o
   3   5   7       30.19       31.00      1.38 o
   4   5   7       44.68       42.95      1.61 o
   5   5   7        0.93       -0.24      0.75 o
 -11   6   7       16.04       15.05      1.14 o
 -10   6   7        7.51        6.21      1.19 o
  -9   6   7       41.14       38.07      2.18 o
  -8   6   7        9.28        6.66      1.47 o
  -7   6   7      191.60      207.03      3.56 o
  -6   6   7       14.43       17.42      0.79 o
  -5   6   7       13.02       13.61      0.63 o
  -4   6   7       49.06       57.84      1.69 o
  -3   6   7      123.52      137.82      2.13 o
  -2   6   7       39.17       45.73      1.15 o
  -1   6   7      115.01      116.18      2.54 o
   0   6   7        9.72       10.52      1.20 o
   1   6   7       25.33       24.35      1.17 o
   2   6   7        3.65        6.95      0.83 o
   3   6   7       80.86       90.28      3.23 o
   4   6   7       21.03       21.85      1.31 o
   5   6   7       23.58       22.53      1.66 o
 -11   7   7       37.82       44.41      1.75 o
 -10   7   7        3.57        2.11      0.90 o
  -9   7   7       98.31      105.94      4.00 o
  -8   7   7       42.24       40.64      2.33 o
  -7   7   7      269.61      290.42      4.12 o
  -6   7   7        7.75        8.21      0.76 o
  -5   7   7      128.62      136.79      2.21 o
  -4   7   7       96.67       96.80      2.23 o
  -3   7   7      106.04      101.25      1.92 o
  -2   7   7       14.00       13.11      0.71 o
  -1   7   7       19.88       14.81      0.93 o
   0   7   7       68.56       61.74      2.13 o
   1   7   7       71.42       74.77      2.40 o
   2   7   7       26.28       21.69      2.06 o
   3   7   7       48.47       40.66      1.68 o
   4   7   7       27.25       30.08      1.55 o
 -11   8   7       39.34       36.19      1.65 o
 -10   8   7       28.81       33.84      2.37 o
  -9   8   7       58.66       68.97      2.04 o
  -8   8   7       21.95       23.62      1.67 o
  -7   8   7       29.19       34.83      1.15 o
  -6   8   7       42.56       52.24      1.35 o
  -5   8   7        2.06       -0.15      0.58 o
  -4   8   7       23.39       21.34      1.87 o
  -3   8   7      127.70      130.42      3.06 o
  -2   8   7      183.33      196.61      3.31 o
  -1   8   7      199.84      221.27      4.40 o
   0   8   7       13.45       14.39      1.33 o
   1   8   7      148.53      146.29      3.27 o
   2   8   7        7.06        7.25      1.31 o
   3   8   7       30.59       38.61      2.40 o
 -11   9   7       19.00       20.52      1.53 o
 -10   9   7       25.39       25.95      1.34 o
  -9   9   7       54.85       57.34      1.69 o
  -8   9   7        8.49       12.51      0.88 o
  -7   9   7       21.94       19.62      1.11 o
  -6   9   7        9.64       12.23      1.13 o
  -5   9   7       97.59       94.85      2.00 o
  -4   9   7       15.42       13.73      1.36 o
  -3   9   7      205.00      215.42      3.79 o
  -2   9   7        5.57        4.57      0.71 o
  -1   9   7       15.48       12.29      1.04 o
   0   9   7       17.46       17.86      2.03 o
   1   9   7       32.23       32.75      1.66 o
   2   9   7       37.99       43.29      1.87 o
 -10  10   7       58.86       60.26      1.82 o
  -9  10   7       42.74       43.32      2.05 o
  -8  10   7       21.80       25.52      1.26 o
  -7  10   7       76.72       71.90      1.94 o
  -6  10   7        3.11        2.45      0.79 o
  -5  10   7       40.01       43.66      1.53 o
  -4  10   7        9.14       10.89      0.93 o
  -3  10   7        2.82        2.32      1.27 o
  -2  10   7       58.41       58.79      2.37 o
  -1  10   7        9.68        8.68      1.34 o
   0  10   7       81.49       95.08      5.61 o
  -9  11   7        3.50        2.34      0.83 o
  -8  11   7       19.69       18.80      1.08 o
  -7  11   7       11.33       11.39      0.96 o
  -6  11   7       14.81       13.59      0.99 o
  -5  11   7        5.08        1.45      0.76 o
  -4  11   7        5.08        7.03      0.87 o
  -3  11   7       30.62       29.60      1.44 o
  -2  11   7       42.96       39.93      2.00 o
  -1   1   8       88.80       79.21      2.46 o
   0   1   8      162.78      164.38      4.25 o
   1   1   8       77.94       85.10      2.57 o
  -3   2   8       78.22       73.59      2.35 o
  -2   2   8       21.01       21.70      1.40 o
  -1   2   8        6.80        5.42      1.25 o
   0   2   8       17.74       19.02      1.32 o
   1   2   8       67.26       72.22      2.32 o
   2   2   8        5.36        5.32      1.06 o
  -5   3   8       42.42       47.29      1.91 o
  -4   3   8       14.73       11.10      0.70 o
  -3   3   8       32.80       32.33      1.67 o
  -2   3   8      182.56      178.05      4.10 o
  -1   3   8       16.98       16.94      1.30 o
   0   3   8       19.14       18.16      1.65 o
   1   3   8      101.05       98.62      2.73 o
   2   3   8      125.06      137.87      3.38 o
   3   3   8       71.48       74.00      1.67 o
  -7   4   8        8.77       11.97      0.86 o
  -6   4   8       36.89       34.86      1.13 o
  -5   4   8       56.90       57.33      1.44 o
  -4   4   8        6.60        4.47      0.53 o
  -3   4   8       67.27       72.35      2.33 o
  -2   4   8       23.06       21.12      1.33 o
  -1   4   8       42.83       37.46      1.76 o
   0   4   8       22.85       32.71      1.70 o
   1   4   8       68.52       63.56      2.34 o
   2   4   8        0.15        1.28      0.89 o
   3   4   8       51.04       53.98      1.65 o
   4   4   8       16.24       16.94      1.09 o
  -9   5   8       11.57        9.81      0.93 o
  -8   5   8       31.86       31.70      1.39 o
  -7   5   8        3.15        2.07      0.61 o
  -6   5   8       42.99       49.90      1.11 o
  -5   5   8       15.47       20.02      0.73 o
  -4   5   8       42.73       45.23      0.99 o
  -3   5   8       17.13       15.41      0.82 o
  -2   5   8       31.39       29.79      1.04 o
  -1   5   8        6.86        3.27      0.56 o
   0   5   8       87.36       91.55      2.62 o
   1   5   8        2.89        2.94      1.23 o
   2   5   8      113.52      130.56      3.06 o
   3   5   8       17.56       17.42      1.11 o
   4   5   8        9.99        9.61      0.94 o
  -9   6   8        2.17        2.27      0.80 o
  -8   6   8       19.33       19.40      1.14 o
  -7   6   8       31.52       29.30      1.34 o
  -6   6   8        7.66        6.50      0.57 o
  -5   6   8       22.07       20.32      0.81 o
  -4   6   8       12.52       10.81      0.69 o
  -3   6   8       11.14       10.97      0.57 o
  -2   6   8        6.94        8.35      0.70 o
  -1   6   8        5.84        5.73      1.53 o
   0   6   8       46.71       44.77      2.18 o
   1   6   8       43.47       44.24      3.36 o
   2   6   8        2.52        3.77      0.79 o
   3   6   8       12.57       10.34      0.95 o
  -9   7   8        6.62        6.42      0.92 o
  -8   7   8       31.23       29.42      1.10 o
  -7   7   8        2.08        2.14      0.58 o
  -6   7   8       73.30       72.52      1.47 o
  -5   7   8       17.57       13.70      0.83 o
  -4   7   8       81.30       80.31      1.56 o
  -3   7   8       89.56       86.96      1.82 o
  -2   7   8       93.30       92.85      3.38 o
  -1   7   8       91.15       99.57      2.42 o
   0   7   8       10.07       12.03      0.96 o
   1   7   8        8.01        6.97      0.90 o
   2   7   8       17.20       15.04      1.77 o
  -9   8   8       35.56       32.73      1.37 o
  -8   8   8        6.97        7.61      0.93 o
  -7   8   8        5.70        4.67      0.91 o
  -6   8   8       54.39       53.68      1.41 o
  -5   8   8       63.41       68.12      1.57 o
  -4   8   8        1.84        3.92      0.83 o
  -3   8   8       38.89       38.26      1.27 o
  -2   8   8        3.16        4.55      0.83 o
  -1   8   8       20.69       24.41      1.28 o
   0   8   8        4.26        4.45      0.86 o
   1   8   8       47.09       56.75      1.94 o
  -8   9   8       13.87       13.29      0.90 o
  -7   9   8        8.07        5.97      0.83 o
  -6   9   8       82.95       87.57      2.41 o
  -5   9   8        8.87       10.53      0.78 o
  -4   9   8       67.83       77.37      1.77 o
  -3   9   8       12.26       15.16      0.85 o
  -2   9   8       47.52       47.98      1.74 o
  -1   9   8        0.21       -0.90      0.90 o
   0   0   9      104.24       99.03      5.06 o
  -1   1   9       18.64       17.09      1.43 o
   0   1   9        8.80        7.37      1.19 o
   1   1   9       15.84       18.87      1.53 o
  -3   2   9       34.48       41.25      2.11 o
  -2   2   9      153.74      172.57      4.18 o
  -1   2   9       15.88       19.66      1.47 o
   0   2   9       84.93      100.63      2.91 o
   1   2   9        3.03        2.28      1.10 o
   2   2   9       10.80       12.29      1.30 o
  -5   3   9        0.75        0.32      0.51 o
  -4   3   9       32.74       39.77      1.97 o
  -3   3   9       29.32       31.02      1.88 o
  -2   3   9       67.69       80.10      2.70 o
  -1   3   9       28.89       42.04      2.06 o
   0   3   9       68.45       70.80      2.50 o
   1   3   9       16.92       17.48      1.76 o
   2   3   9       10.59       11.20      1.32 o
   3   3   9       23.07       22.74      1.55 o
  -7   4   9       10.86        9.11      1.57 o
  -6   4   9        6.55        2.65      0.82 o
  -5   4   9        2.43        0.26      0.54 o
  -4   4   9      131.82      139.50      3.52 o
  -3   4   9       43.64       58.28      3.08 o
  -2   4   9       75.48       83.72      2.70 o
  -1   4   9       37.09       41.24      2.09 o
   0   4   9       52.61       46.21      2.12 o
   1   4   9       26.95       27.18      1.71 o
   2   4   9       64.44       65.88      2.92 o
   3   4   9        2.58        1.41      1.42 o
  -6   5   9        6.12        2.87      0.66 o
  -5   5   9        2.16        0.51      0.57 o
  -4   5   9       20.52       26.63      2.09 o
  -3   5   9       42.41       51.97      2.23 o
  -2   5   9        0.35       -1.10      1.10 o
  -1   5   9        2.27        0.54      1.08 o
   0   5   9       14.19       13.41      1.38 o
   1   5   9       24.25       29.53      2.27 o
  -6   6   9       47.13       50.41      2.09 o
  -5   6   9       29.92       35.69      1.36 o
  -4   6   9       87.09      101.54      2.64 o
  -3   6   9       15.66       22.51      1.52 o
  -2   6   9       25.26       23.09      1.51 o
  -1   6   9       23.48       21.87      3.69 o
   0   6   9       21.77       22.04      1.23 o
  -4   7   9        7.06        7.86      0.79 o
  -3   7   9       27.29       27.22      1.61 o
 
